# Supplementary material for: SlALKBH9B is involved in drought-induced flower drop by regulating ethylene production
Source: Hortic Res. 2025 Jul 7;12(10):uhaf173. doi: 10.1093/hr/uhaf173 (PMC12528652; doi:10.1093/hr/uhaf173)
Supplement: Web_Material_uhaf173 [file web_material_uhaf173.zip]

Archive with 11 entries (11 files):
- Figure S1.pdf
- Figure S2.pdf
- Figure S3.pdf
- Figure S4.pdf
- Figure S5.pdf
- Figure S6.pdf
- Figure S7.pdf
- Figure S8.pdf
- Figure S9.pdf
- Supplemental Figure.pptx
- Supplemental Tables-SlALKBH9B is involved in drought induced flower drop by regulating ethylene production.xlsx
