# Supplementary material for: SlALKBH9B is involved in drought-induced flower drop by regulating ethylene production
Source: Hortic Res. 2025 Jul 7;12(10):uhaf173. doi: 10.1093/hr/uhaf173 (PMC12528652; doi:10.1093/hr/uhaf173)
Supplement: Web_Material_uhaf173 [file web_material_uhaf173.zip › Supplemental Tables-SlALKBH9B is involved in drought induced flower drop by regulating ethylene production.xlsx]

## Sheet: Supplemental Table S1
Supplemental Table S1. Statistics on the flower drop rate of WT , Slalkbh9b, and SlALKBH9B-OE lines under normal (well-watered) conditions.
Genotype	The flower drop rate	n
WT	78.18%±4.81%	3
Slalkbh9b #2	79.49%±5.56%ns	3
Slalkbh9b #5	76.80%±6.11%ns	3
SlALKBH9B-OE #2	79.58%±2.47%ns	3
SlALKBH9B-OE #4	77.66%±5.34%ns	3
Note: The plants are grown under photoperiod conditions of 16 h of light and 8 h of darkness.Genotype: WT , Slalkbh9b, and SlALKBH9B-OE lines. The flower drop rate is expressed as mean ± SD. Significant differences were identified using one-way ANOVA with Šídák’s test: ns, no significant difference. n: The number of repetitions of the detection.

## Sheet: Supplemental Table S2
Supplemental Table S2. Statistics on the number of days of flower senescence of WT and Slalkbh9b lines.
Genotype	The number of days of flower senescence	n
WT	6.20±0.79	10
Slalkbh9b #2	4.00±0.67****	10
Slalkbh9b #5	4.20±0.79****	10
Note: The plants are grown under photoperiod conditions of 16 h of light and 8 h of darkness.Genotype: WT and Slalkbh9b lines. The number of true leaves below the first inflorescence is expressed as mean ± SD. Significant differences were identified using one-way ANOVA with Šídák’s test: ****P < 0.0001. n: The number of repetitions of the detection.

## Sheet: Supplemental Table S3
Supplemental Table S3. Statistics on the number of days of flower senescence of WT and Sleto1 lines.
Genotype	The number of days of flower senescence	n
WT	6.10±0.74	10
Sleto1 #3	4.00±0.82****	10
Sleto1 #5	3.90±0.88****	10
Sleto1 #9	4.10±0.74****	10
Note: The plants are grown under photoperiod conditions of 16 hours of light and 8 hours of darkness. Genotypes: WT and Sleto1 lines. The number of true leaves below the first inflorescence is expressed as mean ± SD. The determination of significant differences was done using one-way ANOVA with Šídák’s test: *P < 0.05. n: The number of repetitions of the detection.

## Sheet: Supplemental Table S4
chr	chromStart	chromEnd	name	score	strand	thickStart	thickEnd	itemRgb	blockCount	blockSizes	blockStarts	lg.p	lg.fdr	fold_enrchment	diff.lg.fdr	diff.lg.p	diff.log2.fc	Name	Description
SL4.0ch01	65424	67276	Solyc01g005030.4	1e-144	+	65424	67276	0	3	103,41,157,	0,1489,1695	-144	-143	13.1	-2.78	-3.09	0.402	--	--
SL4.0ch01	183118	183358	Solyc01g005210.4	0	+	183118	183358	0	1	240,	0	-369	#NAME?	12.8	-2.19	-2.46	0.362	--	--
SL4.0ch01	205364	205724	Solyc01g005240.4	0	+	205364	205724	0	1	360,	0	-421	#NAME?	51.7	-1.4	-1.6	0.382	--	--
SL4.0ch01	212712	212916	Solyc01g005253.1	3.2e-39	+	212712	212916	0	1	204,	0	-38.5	-37.4	4.08	-3.37	-3.71	1.34	--	--
SL4.0ch01	230693	230902	Solyc01g005300.4	3.2e-30	+	230693	230902	0	1	209,	0	-29.5	-28.5	2.98	-32.8	-34	-2.57	--	--
SL4.0ch01	279770	280186	Solyc01g005380.3	0	+	279770	280186	0	1	416,	0	-393	#NAME?	11.4	-8.83	-9.44	1.12	--	--
SL4.0ch01	317335	317544	Solyc01g005430.3	5e-23	+	317335	317544	0	1	209,	0	-22.3	-21.3	33.3	-1.86	-2.1	0.819	--	--
SL4.0ch01	350119	350415	Solyc01g005480.3	3.2e-44	+	350119	350415	0	1	296,	0	-43.5	-42.4	16.6	-3.66	-4.03	-1.29	--	--
SL4.0ch01	364892	365070	Solyc01g005520.4	2e-08	+	364892	365070	0	1	178,	0	-7.69	-6.75	2.22	-3.28	-3.62	-1.82	--	--
SL4.0ch01	365834	366130	Solyc01g005520.4	3.2e-34	+	365834	366130	0	1	296,	0	-33.5	-32.4	19.7	-2.38	-2.66	0.64	--	--
SL4.0ch01	412361	412721	Solyc01g005560.3	0	+	412361	412721	0	1	360,	0	-2590	#NAME?	22.2	-72	-73.7	0.879	--	--
SL4.0ch01	465145	465824	Solyc01g005640.4	1e-219	+	465145	465824	0	2	30,295,	0,384	-219	-217	285	-4.33	-4.73	1.84	--	--
SL4.0ch01	545295	545969	Solyc01g005810.3	0	+	545295	545969	0	2	123,349,	0,325	-427	#NAME?	5.95	-3.88	-4.25	0.392	--	--
SL4.0ch01	552588	552971	Solyc01g005820.4	0	+	552588	552971	0	1	383,	0	-2360	#NAME?	10.6	-45.8	-47.2	0.717	--	--
SL4.0ch01	585259	586118	Solyc01g005840.3	0	+	585259	586118	0	2	5,382,	0,477	-668	#NAME?	20.7	-14	-14.7	1.07	--	--
SL4.0ch01	609268	609595	Solyc01g005910.3	0	+	609268	609595	0	1	327,	0	-585	#NAME?	8.62	-12.3	-13	0.681	--	--
SL4.0ch01	657304	657575	Solyc01g005970.3	1.3e-15	+	657304	657575	0	1	271,	0	-14.9	-14	2.22	-9.96	-10.6	-1.9	--	--
SL4.0ch01	798989	799370	Solyc01g006130.4	9.99999999999999e-306	+	798989	799370	0	1	381,	0	-305	-304	119	-31.8	-33	2.15	--	--
SL4.0ch01	842275	842600	Solyc01g006200.3	2e-85	+	842275	842600	0	1	325,	0	-84.7	-83.5	17.5	-2.72	-3.03	-1.28	--	--
SL4.0ch01	890041	890609	Solyc01g006280.3	0	+	890041	890609	0	1	568,	0	-536	#NAME?	7.94	-5.67	-6.13	0.366	--	--
SL4.0ch01	1084309	1084545	Solyc01g006480.3	2.5e-63	+	1084309	1084545	0	1	236,	0	-62.6	-61.4	18.7	-1.37	-1.56	0.762	--	--
SL4.0ch01	1104231	1104497	Solyc01g006510.3	5e-27	+	1104231	1104497	0	1	266,	0	-26.3	-25.2	5.84	-13.5	-14.3	-1.18	--	--
SL4.0ch01	1309497	1309677	Solyc01g006710.4	1e-133	+	1309497	1309677	0	1	180,	0	-133	-132	10.3	-3.32	-3.66	0.913	--	--
SL4.0ch01	1378860	1379158	Solyc01g006800.4	0	+	1378860	1379158	0	1	298,	0	-1290	#NAME?	48.6	-4.43	-4.84	0.55	--	--
SL4.0ch01	1462390	1464284	Solyc01g006880.4	0	+	1462390	1464284	0	2	22,338,	0,1556	-385	#NAME?	13.2	-16.5	-17.4	1.26	--	--
SL4.0ch01	1518552	1518819	Solyc01g006930.3	1e-101	+	1518552	1518819	0	1	267,	0	-101	-99.5	15.9	-2.74	-3.04	1.12	--	--
SL4.0ch01	1522047	1522313	Solyc01g006940.4	1e-184	+	1522047	1522313	0	1	266,	0	-184	-183	16	-9.12	-9.73	1.14	--	--
SL4.0ch01	1557779	1558227	Solyc01g006970.4	1e-220	+	1557779	1558227	0	1	448,	0	-220	-219	10.5	-1.62	-1.83	0.355	--	--
SL4.0ch01	1562196	1562760	Solyc01g006980.4	0	+	1562196	1562760	0	2	46,397,	0,167	-346	#NAME?	17.5	-3.97	-4.35	0.846	--	--
SL4.0ch01	1709803	1710103	Solyc01g007140.3	1.6e-69	+	1709803	1710103	0	1	300,	0	-68.8	-67.7	13.6	-1.62	-1.83	1.08	--	--
SL4.0ch01	1863896	1864417	Solyc01g007750.3	2e-23	+	1863896	1864417	0	2	59,146,	0,375	-22.7	-21.7	3.85	-1.57	-1.78	0.596	--	--
SL4.0ch01	1872782	1873201	Solyc01g007760.3	1e-173	+	1872782	1873201	0	1	419,	0	-173	-171	24.7	-2.46	-2.75	0.785	--	--
SL4.0ch01	2062510	2062925	Solyc01g007910.3	0	+	2062510	2062925	0	1	415,	0	-627	#NAME?	271	-39.5	-40.8	1.36	--	--
SL4.0ch01	2067259	2067528	Solyc01g007920.2	1e-112	+	2067259	2067528	0	1	269,	0	-112	-111	140	-6.16	-6.65	1.56	--	--
SL4.0ch01	2114230	2114557	Solyc01g007980.4	0	+	2114230	2114557	0	1	327,	0	-601	#NAME?	17.9	-12.3	-13	1.13	--	--
SL4.0ch01	2129213	2129393	Solyc01g008000.3	9.99999999999999e-262	+	2129213	2129393	0	1	180,	0	-261	-259	62	-81.9	-83.8	2.82	--	--
SL4.0ch01	2160987	2161317	Solyc01g008060.3	0	+	2160987	2161317	0	1	330,	0	-481	#NAME?	41	-24.6	-25.6	1.31	--	--
SL4.0ch01	2168930	2169344	Solyc01g008070.3	0	+	2168930	2169344	0	1	414,	0	-1440	#NAME?	37.7	-51.3	-52.9	1.17	--	--
SL4.0ch01	2183201	2183531	Solyc01g008100.3	4e-64	+	2183201	2183531	0	1	330,	0	-63.4	-62.2	3.01	-1.46	-1.66	-0.341	--	--
SL4.0ch01	2193388	2193566	Solyc01g008110.4	1e-38	+	2193388	2193566	0	1	178,	0	-38	-36.9	25.8	-1.82	-2.06	0.676	--	--
SL4.0ch01	2232129	2232457	Solyc01g008130.4	0	+	2232129	2232457	0	1	328,	0	-347	#NAME?	35.7	-9.61	-10.2	1.29	--	--
SL4.0ch01	2261268	2261506	Solyc01g008170.3	1.6e-94	+	2261268	2261506	0	1	238,	0	-93.8	-92.6	4.33	-3.23	-3.56	0.554	--	--
SL4.0ch01	2296495	2296841	Solyc01g008200.3	1.6e-99	+	2296495	2296841	0	1	346,	0	-98.8	-97.5	17	-2.01	-2.26	0.586	--	--
SL4.0ch01	2342414	2342711	Solyc01g008280.4	0	+	2342414	2342711	0	1	297,	0	-371	#NAME?	42.2	-9.96	-10.6	1.06	--	--
SL4.0ch01	2350878	2352279	Solyc01g008290.3	1e-198	+	2350878	2352279	0	2	24,362,	0,1039	-198	-196	16.2	-4.11	-4.5	1.3	--	--
SL4.0ch01	2393957	2394375	Solyc01g008320.3	0	+	2393957	2394375	0	1	418,	0	#NAME?	#NAME?	63.3	-29	-30.1	1.37	--	--
SL4.0ch01	2408004	2409102	Solyc01g008330.4	1e-121	+	2408004	2409102	0	2	44,224,	0,874	-121	-120	14.5	-1.66	-1.88	0.824	--	--
SL4.0ch01	2417718	2418101	Solyc01g008340.3	0	+	2417718	2418101	0	1	383,	0	-567	#NAME?	30.3	-4.28	-4.68	0.926	--	--
SL4.0ch01	2423458	2423840	Solyc01g008360.3	0	+	2423458	2423840	0	1	382,	0	-1070	#NAME?	23.9	-49.1	-50.6	1.24	--	--
SL4.0ch01	2458931	2459198	Solyc01g008420.3	1e-118	+	2458931	2459198	0	1	267,	0	-118	-116	22.6	-4.67	-5.09	2.11	--	--
SL4.0ch01	2476293	2476413	Solyc01g008440.3	0.00038	+	2476293	2476413	0	1	120,	0	-3.42	-2.53	1.44	-3.37	-3.72	-1.18	--	--
SL4.0ch01	2501478	2501832	Solyc01g008470.3	2.5e-84	+	2501478	2501832	0	1	354,	0	-83.6	-82.4	20.4	-5.3	-5.75	1.21	--	--
SL4.0ch01	2740986	2741312	Solyc01g008760.4	1e-117	+	2740986	2741312	0	1	326,	0	-117	-115	19.4	-1.39	-1.59	0.635	--	--
SL4.0ch01	2762607	2762967	Solyc01g008770.3	9.99999999999999e-306	+	2762607	2762967	0	1	360,	0	-305	-304	39.4	-1.39	-1.58	0.33	--	--
SL4.0ch01	2770243	2770450	Solyc01g008780.3	2e-54	+	2770243	2770450	0	1	207,	0	-53.7	-52.6	26.6	-2.58	-2.87	0.909	--	--
SL4.0ch01	2796264	2797209	Solyc01g008820.3	0	+	2796264	2797209	0	2	41,316,	0,629	-1210	#NAME?	48.7	-23.3	-24.3	1.16	--	--
SL4.0ch01	2874545	2874813	Solyc01g008900.4	6.3e-66	+	2874545	2874813	0	1	268,	0	-65.2	-64	10.2	-2.05	-2.31	1.11	--	--
SL4.0ch01	2893504	2895150	Solyc01g008920.4	1.3e-59	+	2893504	2895150	0	2	31,267,	0,1379	-58.9	-57.8	107	-2.32	-2.6	1.84	--	--
SL4.0ch01	2932078	2932586	Solyc01g008960.3	0	+	2932078	2932586	0	1	508,	0	-3200	#NAME?	304	-26.1	-27.1	0.736	--	--
SL4.0ch01	2943233	2946854	Solyc01g008980.3	1.3e-79	+	2943233	2946854	0	2	29,271,	0,3350	-78.9	-77.7	132	-4.7	-5.12	1.21	--	--
SL4.0ch01	2954066	2955247	Solyc01g008990.4	9.99999999999999e-301	+	2954066	2955247	0	2	57,363,	0,818	-300	-298	21.5	-3.48	-3.83	0.616	--	--
SL4.0ch01	2960816	2961053	Solyc01g009000.3	7.9e-21	+	2960816	2961053	0	1	237,	0	-20.1	-19.1	3.3	-1.34	-1.52	0.388	--	--
SL4.0ch01	2967704	2968034	Solyc01g009010.3	9.99999999999999e-263	+	2967704	2968034	0	1	330,	0	-262	-261	21.3	-1.36	-1.56	0.468	--	--
SL4.0ch01	2985856	2986638	Solyc01g009030.4	0	+	2985856	2986638	0	2	22,665,	0,117	-593	#NAME?	50.2	-24.1	-25.1	1.27	--	--
SL4.0ch01	3021439	3022151	Solyc01g009060.3	0	+	3021439	3022151	0	1	712,	0	-963	#NAME?	14.6	-8.15	-8.72	0.57	--	--
SL4.0ch01	3062067	3062656	Solyc01g009100.4	0	+	3062067	3062656	0	2	13,458,	0,131	-408	#NAME?	10.6	-14.8	-15.6	1.03	--	--
SL4.0ch01	3437909	3438781	Solyc01g009310.3	0	+	3437909	3438781	0	2	64,207,	0,665	-536	#NAME?	18.7	-19.2	-20.1	1.39	--	--
SL4.0ch01	3569116	3569475	Solyc01g009420.4	0	+	3569116	3569475	0	1	359,	0	-494	#NAME?	14.3	-3.94	-4.32	0.224	--	--
SL4.0ch01	3823973	3824482	Solyc01g009620.3	0	+	3823973	3824482	0	2	37,285,	0,224	-460	#NAME?	17.7	-9.72	-10.4	1.63	--	--
SL4.0ch01	3835235	3835893	Solyc01g009630.3	0	+	3835235	3835893	0	2	49,421,	0,237	-1480	#NAME?	35.2	-27.7	-28.8	1.51	--	--
SL4.0ch01	4168249	4168456	Solyc01g009780.3	6.3e-23	+	4168249	4168456	0	1	207,	0	-22.2	-21.2	6.13	-5.31	-5.76	-1.11	--	--
SL4.0ch01	4389143	4389502	Solyc01g009850.4	0	+	4389143	4389502	0	1	359,	0	-705	#NAME?	54.7	-73.5	-75.3	2.02	--	--
SL4.0ch01	4613711	4614220	Solyc01g009990.3	0	+	4613711	4614220	0	1	509,	0	-1180	#NAME?	50.8	-13.1	-13.8	0.587	--	--
SL4.0ch01	4833077	4833846	Solyc01g010080.3	1e-163	+	4833077	4833846	0	2	35,206,	0,563	-163	-162	25.9	-2.41	-2.69	1.07	--	--
SL4.0ch01	5394809	5395104	Solyc01g010470.2	7.9e-46	+	5394809	5395104	0	1	295,	0	-45.1	-44	11.9	-3.71	-4.07	1.37	--	--
SL4.0ch01	5582526	5582765	Solyc01g010520.3	1e-193	+	5582526	5582765	0	1	239,	0	-193	-192	24.3	-2.64	-2.94	1.04	--	--
SL4.0ch01	5593502	5593796	Solyc01g010540.3	1e-168	+	5593502	5593796	0	1	294,	0	-168	-167	6.98	-2.83	-3.14	-0.583	--	--
SL4.0ch01	5630626	5630955	Solyc01g010580.3	0	+	5630626	5630955	0	1	329,	0	-462	#NAME?	7.43	-25.4	-26.4	-1.28	--	--
SL4.0ch01	5637830	5638269	Solyc01g010590.2	0	+	5637830	5638269	0	2	66,285,	0,154	-467	#NAME?	26.8	-15	-15.8	1.29	--	--
SL4.0ch01	5717074	5717431	Solyc01g010660.3	4e-74	+	5717074	5717431	0	1	357,	0	-73.4	-72.2	17.8	-1.84	-2.07	0.745	--	--
SL4.0ch01	5862679	5863067	Solyc01g010760.3	0	+	5862679	5863067	0	1	388,	0	-2600	#NAME?	13.8	-65.4	-67.1	1.16	--	--
SL4.0ch01	6260620	6261066	Solyc01g010820.3	1.00000000001329e-313	+	6260620	6261066	0	1	446,	0	-313	-312	10.2	-2.6	-2.89	0.346	--	--
SL4.0ch01	7675335	7675785	Solyc01g011100.2	0	+	7675335	7675785	0	1	450,	0	-829	#NAME?	329	-34.5	-35.8	1.46	--	--
SL4.0ch01	8727664	8728084	Solyc01g011340.3	0	+	8727664	8728084	0	1	420,	0	-776	#NAME?	36.6	-7.41	-7.96	0.558	--	--
SL4.0ch01	11998821	12000248	Solyc01g014270.3	1e-158	+	11998821	12000248	0	2	38,373,	0,1054	-158	-156	31.5	-2.87	-3.18	0.535	--	--
SL4.0ch01	16637479	16637780	Solyc01g015020.4	7.9e-61	+	16637479	16637780	0	1	301,	0	-60.1	-59	1.75	-39.2	-40.6	-1.22	--	--
SL4.0ch01	27998950	27999397	Solyc01g020240.4	0	+	27998950	27999397	0	2	2,357,	0,90	-758	#NAME?	95.3	-7.96	-8.53	1.04	--	--
SL4.0ch01	31065590	31067092	Solyc01g020500.2	1.6e-65	+	31065590	31067092	0	3	1,47,129,	0,168,1373	-64.8	-63.7	10.7	-1.7	-1.93	1.23	--	--
SL4.0ch01	32517928	32518376	Solyc01g021640.3	1e-236	+	32517928	32518376	0	1	448,	0	-236	-235	40.3	-6.16	-6.65	0.89	--	--
SL4.0ch01	36663235	36663649	Solyc01g028900.3	0	+	36663235	36663649	0	2	44,285,	0,129	-1370	#NAME?	20.2	-7.88	-8.44	0.429	--	--
SL4.0ch01	36930897	36931256	Solyc01g028860.3	1.3e-48	+	36930897	36931256	0	1	359,	0	-47.9	-46.8	3.72	-24.8	-25.9	-1.31	--	--
SL4.0ch01	37228159	37228486	Solyc01g028810.3	0	+	37228159	37228486	0	1	327,	0	-1400	#NAME?	12.2	-10.5	-11.2	0.309	--	--
SL4.0ch01	38665058	38665478	Solyc01g044360.4	0	+	38665058	38665478	0	1	420,	0	-1320	#NAME?	18.1	-6.48	-6.98	0.41	--	--
SL4.0ch01	39496865	39497281	Solyc01g044490.4	0	+	39496865	39497281	0	1	416,	0	-1440	#NAME?	295	-39.7	-41	1.29	--	--
SL4.0ch01	41011651	41011950	Solyc01g049650.3	1e-153	+	41011651	41011950	0	1	299,	0	-153	-151	36.2	-2.33	-2.61	0.379	--	--
SL4.0ch01	43145064	43145300	Solyc01g050010.3	1e-83	+	43145064	43145300	0	1	236,	0	-83	-81.8	9.31	-6.25	-6.74	1.24	--	--
SL4.0ch01	46871418	46871997	Solyc01g056340.4	0	+	46871418	46871997	0	2	56,419,	0,160	-482	#NAME?	32.9	-7.17	-7.71	1.17	--	--
SL4.0ch01	48295095	48295507	Solyc01g056620.4	0	+	48295095	48295507	0	1	412,	0	-441	#NAME?	114	-4.35	-4.75	0.927	--	--
SL4.0ch01	51154697	51154996	Solyc01g057000.3	1.6e-56	+	51154697	51154996	0	1	299,	0	-55.8	-54.6	2.48	-1.81	-2.04	-0.368	--	--
SL4.0ch01	53083391	53083865	Solyc01g057210.3	0	+	53083391	53083865	0	1	474,	0	-514	#NAME?	5.32	-12.3	-13	0.721	--	--
SL4.0ch01	53544197	53544661	Solyc01g057270.4	5e-79	+	53544197	53544661	0	2	25,275,	0,189	-78.3	-77.1	59.5	-3.96	-4.34	2.73	--	--
SL4.0ch01	54541183	54543276	Solyc01g057520.4	1e-187	+	54541183	54543276	0	3	66,136,398,	0,958,1695	-187	-186	65.7	-2.85	-3.16	0.973	--	--
SL4.0ch01	55164512	55164842	Solyc01g057570.3	0	+	55164512	55164842	0	1	330,	0	-872	#NAME?	44.9	-9.88	-10.5	1.29	--	--
SL4.0ch01	56853011	56853371	Solyc01g057760.4	0	+	56853011	56853371	0	1	360,	0	-796	#NAME?	5.72	-13.3	-14.1	0.555	--	--
SL4.0ch01	57267155	57268863	Solyc01g057830.3	0	+	57267155	57268863	0	2	4,354,	0,1354	-2410	#NAME?	39.3	-32.6	-33.7	1.27	--	--
SL4.0ch01	58191662	58191982	Solyc01g058020.4	1e-186	+	58191662	58191982	0	1	320,	0	-186	-184	127	-4.2	-4.59	0.704	--	--
SL4.0ch01	58669357	58673754	Solyc01g058140.3	0	+	58669357	58673754	0	2	183,328,	0,4069	-1510	#NAME?	25.7	-52.9	-54.4	1.26	--	--
SL4.0ch01	58771190	58771548	Solyc01g058190.4	0	+	58771190	58771548	0	1	358,	0	-705	#NAME?	16.6	-15	-15.8	0.848	--	--
SL4.0ch01	59736776	59737106	Solyc01g058450.3	0	+	59736776	59737106	0	1	330,	0	-523	#NAME?	8.23	-4.39	-4.79	0.596	--	--
SL4.0ch01	62533844	62534492	Solyc01g059930.3	0	+	62533844	62534492	0	2	26,305,	0,343	-2920	#NAME?	16.4	-15.1	-15.9	0.445	--	--
SL4.0ch01	62631160	62631550	Solyc01g060030.3	0	+	62631160	62631550	0	1	390,	0	-939	#NAME?	9.05	-28.1	-29.2	0.859	--	--
SL4.0ch01	63112262	63112657	Solyc01g060240.4	0	+	63112262	63112657	0	2	26,232,	0,163	-388	#NAME?	3.61	-18.8	-19.7	-0.517	--	--
SL4.0ch01	63190435	63191303	Solyc01g060280.4	0	+	63190435	63191303	0	2	6,441,	0,427	-628	#NAME?	90.2	-4.03	-4.41	0.817	--	--
SL4.0ch01	64243908	64244237	Solyc01g060470.3	0	+	64243908	64244237	0	1	329,	0	-533	#NAME?	9.74	-7.31	-7.85	0.515	--	--
SL4.0ch01	64506858	64507127	Solyc01g065490.4	0	+	64506858	64507127	0	1	269,	0	-496	#NAME?	11.9	-8.87	-9.48	0.803	--	--
SL4.0ch01	64577395	64577515	Solyc01g065530.3	4e-14	+	64577395	64577515	0	1	120,	0	-13.4	-12.4	2.49	-1.46	-1.66	0.632	--	--
SL4.0ch01	64660201	64660792	Solyc01g065550.3	9.99999999999999e-291	+	64660201	64660792	0	1	591,	0	-290	-289	11	-12.9	-13.6	1.1	--	--
SL4.0ch01	66726772	66727192	Solyc01g066310.4	0	+	66726772	66727192	0	1	420,	0	-342	#NAME?	32.6	-10.9	-11.6	0.84	--	--
SL4.0ch01	67636706	67637123	Solyc01g066690.3	0	+	67636706	67637123	0	1	417,	0	-935	#NAME?	31.3	-22.9	-23.9	1.2	--	--
SL4.0ch01	67825612	67826632	Solyc01g066840.3	0	+	67825612	67826632	0	2	20,307,	0,713	-1910	#NAME?	11.4	-11.8	-12.5	-0.396	--	--
SL4.0ch01	67926270	67926566	Solyc01g066900.4	1.6e-73	+	67926270	67926566	0	1	296,	0	-72.8	-71.7	34.6	-2.04	-2.29	1.52	--	--
SL4.0ch01	67986207	67986507	Solyc01g066940.3	9.99999999999999e-236	+	67986207	67986507	0	1	300,	0	-235	-234	17.4	-2.99	-3.31	0.542	--	--
SL4.0ch01	68181294	68181983	Solyc01g067070.3	1e-195	+	68181294	68181983	0	1	689,	0	-195	-193	10.3	-2.85	-3.16	0.339	--	--
SL4.0ch01	68643823	68644532	Solyc01g067390.4	4e-19	+	68643823	68644532	0	2	122,88,	0,621	-18.4	-17.4	1.45	-11.2	-11.9	-0.963	--	--
SL4.0ch01	68645202	68645591	Solyc01g067390.4	0	+	68645202	68645591	0	1	389,	0	-4210	#NAME?	96.7	-142	-144	1.85	--	--
SL4.0ch01	69004142	69004680	Solyc01g067500.3	0	+	69004142	69004680	0	1	538,	0	-1410	#NAME?	22.1	-23.4	-24.4	0.873	--	--
SL4.0ch01	69044024	69044203	Solyc01g067530.3	4.7e-05	+	69044024	69044203	0	1	179,	0	-4.33	-3.43	1.73	-5.83	-6.31	-2.22	--	--
SL4.0ch01	69219639	69219849	Solyc01g067600.3	0	+	69219639	69219849	0	1	210,	0	-371	#NAME?	6.29	-8.73	-9.33	0.744	--	--
SL4.0ch01	69425958	69426317	Solyc01g067710.3	2e-97	+	69425958	69426317	0	1	359,	0	-96.7	-95.4	7.44	-4.84	-5.26	-0.748	--	--
SL4.0ch01	69445893	69446073	Solyc01g067730.3	7.9e-18	+	69445893	69446073	0	1	180,	0	-17.1	-16.1	9.41	-6.95	-7.47	-0.713	--	--
SL4.0ch01	69456954	69457709	Solyc01g067740.3	0	+	69456954	69457709	0	2	16,402,	0,353	-3380	#NAME?	6.68	-12.6	-13.3	0.353	--	--
SL4.0ch01	69474693	69475138	Solyc01g067750.3	0	+	69474693	69475138	0	1	445,	0	-517	#NAME?	188	-8.01	-8.58	0.682	--	--
SL4.0ch01	69571302	69571658	Solyc01g067820.3	0	+	69571302	69571658	0	1	356,	0	-493	#NAME?	16.2	-6.24	-6.74	0.939	--	--
SL4.0ch01	69829914	69830210	Solyc01g068000.4	2.5e-43	+	69829914	69830210	0	1	296,	0	-42.6	-41.5	5.73	-1.35	-1.54	0.362	--	--
SL4.0ch01	69856549	69856849	Solyc01g068050.3	1e-109	+	69856549	69856849	0	1	300,	0	-109	-108	14.7	-4.78	-5.2	1.04	--	--
SL4.0ch01	69889907	69890447	Solyc01g068070.4	1e-164	+	69889907	69890447	0	1	540,	0	-164	-163	17.7	-4.46	-4.87	1.32	--	--
SL4.0ch01	70107359	70107657	Solyc01g068210.3	0	+	70107359	70107657	0	1	298,	0	-2230	#NAME?	22.4	-15.2	-16	0.857	--	--
SL4.0ch01	70154083	70154382	Solyc01g068240.3	1e-220	+	70154083	70154382	0	1	299,	0	-220	-219	99.8	-15.1	-15.9	1.49	--	--
SL4.0ch01	70416877	70421117	Solyc01g068400.3	0	+	70416877	70421117	0	2	36,403,	0,3837	-2610	#NAME?	137	-41.2	-42.6	1.2	--	--
SL4.0ch01	70526906	70527441	Solyc01g068480.4	0	+	70526906	70527441	0	2	364,145,	0,390	-448	#NAME?	15.4	-7.52	-8.08	0.556	--	--
SL4.0ch01	70558900	70559139	Solyc01g068540.3	2.5e-12	+	70558900	70559139	0	1	239,	0	-11.6	-10.6	6.81	-1.88	-2.12	1.9	--	--
SL4.0ch01	70589553	70589995	Solyc01g068580.4	0	+	70589553	70589995	0	1	442,	0	-518	#NAME?	37.5	-8.64	-9.23	0.778	--	--
SL4.0ch01	70621881	70622390	Solyc01g068590.4	0	+	70621881	70622390	0	1	509,	0	-1970	#NAME?	151	-72	-73.8	1.87	--	--
SL4.0ch01	70626121	70626479	Solyc01g068620.4	1e-187	+	70626121	70626479	0	1	358,	0	-187	-186	250	-13.4	-14.1	1.65	--	--
SL4.0ch01	70746239	70746536	Solyc01g079090.4	1e-144	+	70746239	70746536	0	1	297,	0	-144	-143	18.7	-4.41	-4.81	-0.96	--	--
SL4.0ch01	70884991	70885440	Solyc01g079210.3	0	+	70884991	70885440	0	1	449,	0	-926	#NAME?	23.1	-18.6	-19.5	1.33	--	--
SL4.0ch01	70908645	70909273	Solyc01g079230.4	0	+	70908645	70909273	0	1	628,	0	-1080	#NAME?	45.1	-20.3	-21.2	0.78	--	--
SL4.0ch01	70918804	70919241	Solyc01g079240.3	1.3e-34	+	70918804	70919241	0	2	31,326,	0,111	-33.9	-32.9	68.3	-2.17	-2.43	1.72	--	--
SL4.0ch01	70972673	70973364	Solyc01g079310.3	2.5e-98	+	70972673	70973364	0	2	316,15,	0,676	-97.6	-96.4	18.7	-3.23	-3.57	0.994	--	--
SL4.0ch01	71019564	71019833	Solyc01g079340.3	9.99999999999999e-274	+	71019564	71019833	0	1	269,	0	-273	-272	15.9	-6.83	-7.35	0.841	--	--
SL4.0ch01	71025942	71026271	Solyc01g079350.3	0	+	71025942	71026271	0	1	329,	0	-1520	#NAME?	22	-8.61	-9.2	0.66	--	--
SL4.0ch01	71058620	71059040	Solyc01g079390.4	0	+	71058620	71059040	0	1	420,	0	-1660	#NAME?	33.1	-25	-26	0.969	--	--
SL4.0ch01	71076761	71077259	Solyc01g079420.4	0	+	71076761	71077259	0	1	498,	0	-3380	#NAME?	15.6	-175	-178	1.12	--	--
SL4.0ch01	71124188	71124814	Solyc01g079490.2	9.99999999999999e-207	+	71124188	71124814	0	1	626,	0	-206	-205	12.5	-23.7	-24.7	1.49	--	--
SL4.0ch01	71133523	71133880	Solyc01g079500.4	1e-186	+	71133523	71133880	0	1	357,	0	-186	-185	22.6	-3.91	-4.29	1.37	--	--
SL4.0ch01	71158511	71159126	Solyc01g079510.3	0	+	71158511	71159126	0	2	383,68,	0,547	-994	#NAME?	282	-50.7	-52.2	1.53	--	--
SL4.0ch01	71195324	71195770	Solyc01g079535.1	0	+	71195324	71195770	0	1	446,	0	-3320	#NAME?	19.1	-13.6	-14.3	0.458	Solyc01g079535.1	GTP-binding protein (AHRD V3.3 *** Q9SDK4_ORYSJ)
SL4.0ch01	71278798	71279095	Solyc01g079590.3	0	+	71278798	71279095	0	1	297,	0	-884	#NAME?	9.43	-2.63	-2.93	-0.177	--	--
SL4.0ch01	71333275	71333714	Solyc01g079630.3	0	+	71333275	71333714	0	2	309,19,	0,420	-737	#NAME?	31.5	-8.35	-8.94	1.05	--	--
SL4.0ch01	71361184	71361570	Solyc01g079650.3	1e-167	+	71361184	71361570	0	1	386,	0	-167	-165	84.9	-2.88	-3.2	1.42	--	--
SL4.0ch01	71498445	71498801	Solyc01g079760.3	0	+	71498445	71498801	0	1	356,	0	-434	#NAME?	23.4	-4.29	-4.69	0.611	--	--
SL4.0ch01	71511179	71511691	Solyc01g079790.4	0	+	71511179	71511691	0	2	61,355,	0,157	-446	#NAME?	29	-1.38	-1.58	0.408	--	--
SL4.0ch01	71585052	71585537	Solyc01g079860.3	0	+	71585052	71585537	0	2	30,385,	0,100	-1480	#NAME?	30.1	-25.8	-26.9	1.38	--	--
SL4.0ch01	71739978	71743155	Solyc01g080040.3	9.99999999999999e-282	+	71739978	71743155	0	2	45,307,	0,2870	-281	-280	24.5	-2.02	-2.27	0.565	--	--
SL4.0ch01	71934937	71935327	Solyc01g080160.4	0	+	71934937	71935327	0	1	390,	0	-483	#NAME?	44	-17.2	-18.1	1.46	--	--
SL4.0ch01	71974180	71974742	Solyc01g080170.3	0	+	71974180	71974742	0	1	562,	0	-620	#NAME?	23.8	-13	-13.7	0.984	--	--
SL4.0ch01	71976459	71981841	Solyc01g080180.3	0	+	71976459	71981841	0	2	36,262,	0,5120	-460	#NAME?	50.2	-16.5	-17.3	2.22	--	--
SL4.0ch01	71984461	71984760	Solyc01g080190.3	4e-72	+	71984461	71984760	0	1	299,	0	-71.4	-70.2	34.4	-4.2	-4.59	1.58	--	--
SL4.0ch01	72046081	72046500	Solyc01g080240.4	0	+	72046081	72046500	0	1	419,	0	-2040	#NAME?	12.4	-17.8	-18.6	0.504	--	--
SL4.0ch01	72137767	72138149	Solyc01g080330.4	0	+	72137767	72138149	0	1	382,	0	-349	#NAME?	3.66	-5.92	-6.4	-0.298	--	--
SL4.0ch01	72232195	72232522	Solyc01g080400.3	9.99999999999999e-288	+	72232195	72232522	0	1	327,	0	-287	-286	65.2	-3.27	-3.61	0.977	--	--
SL4.0ch01	72235986	72236166	Solyc01g080410.3	7.9e-96	+	72235986	72236166	0	1	180,	0	-95.1	-93.9	9.77	-2.18	-2.44	1.3	--	--
SL4.0ch01	72250939	72251239	Solyc01g080430.4	0	+	72250939	72251239	0	1	300,	0	-407	#NAME?	21.9	-7.47	-8.02	1.01	--	--
SL4.0ch01	72281343	72281771	Solyc01g080460.3	1e-195	+	72281343	72281771	0	2	30,301,	0,127	-195	-193	24.4	-7.54	-8.09	1.06	--	--
SL4.0ch01	72289147	72289415	Solyc01g080470.3	0	+	72289147	72289415	0	1	268,	0	-390	#NAME?	7.83	-2.78	-3.08	0.406	--	--
SL4.0ch01	72339157	72339692	Solyc01g080510.3	0	+	72339157	72339692	0	2	54,390,	0,145	-492	#NAME?	203	-3.16	-3.49	0.787	--	--
SL4.0ch01	72354425	72354722	Solyc01g080530.3	1e-134	+	72354425	72354722	0	1	297,	0	-134	-133	207	-1.44	-1.64	0.475	--	--
SL4.0ch01	72368240	72368506	Solyc01g080540.3	0	+	72368240	72368506	0	1	266,	0	-524	#NAME?	10.5	-4.03	-4.41	-0.382	--	--
SL4.0ch01	72436199	72436722	Solyc01g080620.3	0	+	72436199	72436722	0	2	2,415,	0,108	-484	#NAME?	77.1	-4.04	-4.43	0.969	--	--
SL4.0ch01	72470120	72470567	Solyc01g080640.3	0	+	72470120	72470567	0	2	2,329,	0,118	-684	#NAME?	10.8	-10.2	-10.8	0.666	--	--
SL4.0ch01	72499111	72499619	Solyc01g080670.3	0	+	72499111	72499619	0	1	508,	0	-1550	#NAME?	29.3	-13.6	-14.4	0.718	--	--
SL4.0ch01	72513646	72514003	Solyc01g080690.3	0	+	72513646	72514003	0	1	357,	0	-441	#NAME?	22.2	-17.3	-18.1	1.28	--	--
SL4.0ch01	72530707	72531095	Solyc01g080700.4	1e-239	+	72530707	72531095	0	1	388,	0	-239	-238	50.3	-3.95	-4.33	1.04	--	--
SL4.0ch01	72593399	72593639	Solyc01g080780.2	6.3e-21	+	72593399	72593639	0	1	240,	0	-20.2	-19.2	4.93	-2.31	-2.59	1.11	--	--
SL4.0ch01	72700374	72700878	Solyc01g080830.3	0	+	72700374	72700878	0	2	34,384,	0,120	-1030	#NAME?	25	-23.7	-24.7	1.47	--	--
SL4.0ch01	72790153	72790537	Solyc01g080890.2	1e-307	+	72790153	72790537	0	1	384,	0	-307	-305	10.4	-3.91	-4.29	0.451	--	--
SL4.0ch01	72991447	72991924	Solyc01g081070.3	0	+	72991447	72991924	0	1	477,	0	-1510	#NAME?	41.4	-5.56	-6.02	0.553	--	--
SL4.0ch01	73061674	73061794	Solyc01g081190.4	1e-13	+	73061674	73061794	0	1	120,	0	-13	-12	1.45	-13.1	-13.8	-1.32	--	--
SL4.0ch01	73125591	73126136	Solyc01g081300.4	0	+	73125591	73126136	0	2	29,447,	0,98	-629	#NAME?	53.7	-21.7	-22.7	1.84	--	--
SL4.0ch01	73194947	73195185	Solyc01g081400.3	6.3e-23	+	73194947	73195185	0	1	238,	0	-22.2	-21.2	12.5	-1.93	-2.17	1.58	--	--
SL4.0ch01	73230853	73231213	Solyc01g081430.4	0	+	73230853	73231213	0	1	360,	0	-434	#NAME?	26.3	-11.7	-12.4	0.902	--	--
SL4.0ch01	73290199	73290962	Solyc01g081500.4	0	+	73290199	73290962	0	2	47,340,	0,423	-2420	#NAME?	30.7	-63.4	-65.1	1.51	--	--
SL4.0ch01	73554779	73555421	Solyc01g073740.4	0	+	73554779	73555421	0	3	3,52,426,	0,89,216	-9080	#NAME?	23.7	-120	-122	1.21	--	--
SL4.0ch01	73586611	73587030	Solyc01g073750.4	0	+	73586611	73587030	0	1	419,	0	-859	#NAME?	170	-7.19	-7.73	1.15	--	--
SL4.0ch01	73589033	73589297	Solyc01g073770.2	3.2e-22	+	73589033	73589297	0	1	264,	0	-21.5	-20.5	1.64	-27.7	-28.8	-1.44	--	--
SL4.0ch01	73737177	73737726	Solyc01g073950.4	2.5e-16	+	73737177	73737726	0	2	203,95,	0,454	-15.6	-14.6	1.49	-18.7	-19.6	-1.26	--	--
SL4.0ch01	73926540	73926899	Solyc01g086710.4	0	+	73926540	73926899	0	1	359,	0	-465	#NAME?	25.4	-1.4	-1.59	0.381	--	--
SL4.0ch01	73946700	73947362	Solyc01g086740.3	0	+	73946700	73947362	0	2	21,424,	0,238	-871	#NAME?	21.6	-22.4	-23.4	0.926	--	--
SL4.0ch01	74036737	74038297	Solyc01g086860.3	0	+	74036737	74038297	0	2	61,447,	0,1113	-1610	#NAME?	13.6	-28.8	-30	1.02	--	--
SL4.0ch01	74073184	74075308	Solyc01g086900.4	1e-252	+	74073184	74075308	0	3	11,367,330,	0,1275,1794	-252	-251	24.8	-3.95	-4.33	1.01	--	--
SL4.0ch01	74117672	74118445	Solyc01g086950.4	0	+	74117672	74118445	0	1	773,	0	-919	#NAME?	27.3	-19.3	-20.2	1	--	--
SL4.0ch01	74157648	74159047	Solyc01g086980.4	0	+	74157648	74159047	0	2	758,110,	0,1289	-329	#NAME?	36.5	-14.8	-15.6	0.833	--	--
SL4.0ch01	74172912	74173359	Solyc01g086990.3	9.99999999999999e-275	+	74172912	74173359	0	1	447,	0	-274	-272	49.7	-13.6	-14.4	0.994	--	--
SL4.0ch01	74294015	74294457	Solyc01g087120.3	0	+	74294015	74294457	0	1	442,	0	-1100	#NAME?	35.4	-13.7	-14.4	0.609	--	--
SL4.0ch01	74350259	74350557	Solyc01g087160.2	7.9e-35	+	74350259	74350557	0	1	298,	0	-34.1	-33	13.1	-4.59	-5	-0.544	--	--
SL4.0ch01	74430900	74431229	Solyc01g087240.3	0	+	74430900	74431229	0	1	329,	0	-478	#NAME?	23.8	-8.96	-9.57	1.1	--	--
SL4.0ch01	74681622	74682124	Solyc01g087470.3	0	+	74681622	74682124	0	1	502,	0	-802	#NAME?	55.6	-43.8	-45.2	1.09	--	--
SL4.0ch01	74691149	74691449	Solyc01g087490.4	1e-116	+	74691149	74691449	0	1	300,	0	-116	-115	3.02	-5.56	-6.02	-0.495	--	--
SL4.0ch01	74707314	74707460	Solyc01g087520.3	7.9e-11	+	74707314	74707460	0	1	146,	0	-10.1	-9.16	1.43	-28.5	-29.6	-2.17	--	--
SL4.0ch01	74724070	74724457	Solyc01g087530.3	1e-268	+	74724070	74724457	0	1	387,	0	-268	-267	19.5	-11.9	-12.6	0.992	--	--
SL4.0ch01	74823839	74827564	Solyc01g087620.3	0	+	74823839	74827564	0	3	50,148,127,	0,3122,3598	-766	#NAME?	4.98	-9.66	-10.3	0.382	--	--
SL4.0ch01	74843522	74843908	Solyc01g087650.4	0	+	74843522	74843908	0	1	386,	0	-658	#NAME?	18.7	-23.9	-24.9	0.99	--	--
SL4.0ch01	74900348	74900855	Solyc01g087720.4	0	+	74900348	74900855	0	2	20,398,	0,109	-864	#NAME?	118	-8.51	-9.1	1.48	--	--
SL4.0ch01	74908154	74908482	Solyc01g087730.4	0	+	74908154	74908482	0	1	328,	0	-776	#NAME?	36.1	-1.64	-1.86	0.174	--	--
SL4.0ch01	74996853	74999354	Solyc01g087880.3	1e-128	+	74996853	74999354	0	2	39,371,	0,2130	-128	-127	6.76	-1.81	-2.05	0.508	--	--
SL4.0ch01	75071481	75071690	Solyc01g087980.4	3.2e-16	+	75071481	75071690	0	1	209,	0	-15.5	-14.5	1.94	-32.6	-33.8	-1.45	--	--
SL4.0ch01	75124736	75125276	Solyc01g088020.3	0	+	75124736	75125276	0	1	540,	0	-2530	#NAME?	29.3	-71	-72.7	1.03	--	--
SL4.0ch01	75168550	75169000	Solyc01g088080.3	0	+	75168550	75169000	0	1	450,	0	-1110	#NAME?	26.8	-10.2	-10.8	0.906	--	--
SL4.0ch01	75283370	75283821	Solyc01g088170.4	0	+	75283370	75283821	0	1	451,	0	-686	#NAME?	34.1	-18.1	-18.9	0.994	--	--
SL4.0ch01	75301510	75301836	Solyc01g088240.4	1e-239	+	75301510	75301836	0	1	326,	0	-239	-237	31.4	-7.64	-8.19	1.48	--	--
SL4.0ch01	75372329	75373569	Solyc01g088350.4	0	+	75372329	75373569	0	2	7,534,	0,706	-550	#NAME?	24.8	-10.4	-11	0.982	--	--
SL4.0ch01	75382048	75382586	Solyc01g088370.3	0	+	75382048	75382586	0	1	538,	0	-619	#NAME?	25.3	-4.1	-4.49	-0.162	--	--
SL4.0ch01	75478880	75479030	Solyc01g088430.4	4.9e-06	+	75478880	75479030	0	1	150,	0	-5.31	-4.39	2.25	-2.07	-2.33	-1.29	--	--
SL4.0ch01	75510366	75510732	Solyc01g088470.3	1e-105	+	75510366	75510732	0	2	268,17,	0,349	-105	-104	7.84	-1.77	-2	0.325	--	--
SL4.0ch01	75595486	75595933	Solyc01g088570.3	0	+	75595486	75595933	0	1	447,	0	-1160	#NAME?	5.99	-78.3	-80.2	1.47	--	--
SL4.0ch01	75616367	75616725	Solyc01g088600.4	1e-135	+	75616367	75616725	0	1	358,	0	-135	-133	40.3	-4.88	-5.3	1.74	--	--
SL4.0ch01	75682898	75683067	Solyc01g088680.3	1.7e-08	+	75682898	75683067	0	1	169,	0	-7.78	-6.84	4.38	-3	-3.32	2.03	--	--
SL4.0ch01	75743407	75744547	Solyc01g088720.3	0	+	75743407	75744547	0	2	12,435,	0,705	-954	#NAME?	72.6	-21.9	-22.8	1.36	--	--
SL4.0ch01	75784760	75784969	Solyc01g088800.4	5e-12	+	75784760	75784969	0	1	209,	0	-11.3	-10.4	1.56	-10.4	-11.1	-1.36	--	--
SL4.0ch01	75788169	75788676	Solyc01g088800.4	0	+	75788169	75788676	0	1	507,	0	-1800	#NAME?	15.6	-46.4	-47.9	1.49	--	--
SL4.0ch01	75794993	75795463	Solyc01g088820.2	1.6e-17	+	75794993	75795463	0	1	470,	0	-16.8	-15.8	3.29	-5.66	-6.13	-0.876	--	--
SL4.0ch01	76045300	76046170	Solyc01g090170.4	0	+	76045300	76046170	0	2	5,383,	0,487	-846	#NAME?	36.9	-7.72	-8.28	0.5	--	--
SL4.0ch01	76093033	76093423	Solyc01g090200.4	0	+	76093033	76093423	0	1	390,	0	-1880	#NAME?	71.3	-67.3	-69	1.23	--	--
SL4.0ch01	76164602	76164930	Solyc01g090260.5.1	2e-80	+	76164602	76164930	0	1	328,	0	-79.7	-78.5	6.58	-6.07	-6.56	1.31	--	--
SL4.0ch01	76165435	76165942	Solyc01g090260.5.1	0	+	76165435	76165942	0	1	507,	0	-391	#NAME?	23.8	-16.6	-17.5	1.47	--	--
SL4.0ch01	76200913	76201746	Solyc01g090290.4	0	+	76200913	76201746	0	2	61,352,	0,481	-1570	#NAME?	40.9	-10.6	-11.3	0.898	--	--
SL4.0ch01	76362992	76363351	Solyc01g090430.3	9.99999999999999e-276	+	76362992	76363351	0	1	359,	0	-275	-273	130	-1.53	-1.74	0.46	--	--
SL4.0ch01	76368758	76373577	Solyc01g090450.3	0	+	76368758	76373577	0	2	46,363,	0,4456	-668	#NAME?	42	-4.27	-4.66	0.833	--	--
SL4.0ch01	76391059	76391955	Solyc01g090470.3	7.9e-39	+	76391059	76391955	0	3	38,224,65,	0,146,831	-38.1	-37	2.13	-21.2	-22.1	-1.65	--	--
SL4.0ch01	76397174	76397471	Solyc01g090470.3	1e-221	+	76397174	76397471	0	1	297,	0	-221	-219	15.2	-7.91	-8.47	0.924	--	--
SL4.0ch01	76413146	76413445	Solyc01g090500.4	0	+	76413146	76413445	0	1	299,	0	-1240	#NAME?	22.8	-27.3	-28.4	1.17	--	--
SL4.0ch01	76448199	76448465	Solyc01g090550.3	6.3e-84	+	76448199	76448465	0	1	266,	0	-83.2	-82	31.5	-4.15	-4.53	0.51	--	--
SL4.0ch01	76562524	76564289	Solyc01g090670.3	1e-125	+	76562524	76564289	0	2	13,404,	0,1361	-125	-124	14.4	-2.54	-2.83	0.777	--	--
SL4.0ch01	76603349	76603701	Solyc01g090720.3	0	+	76603349	76603701	0	1	352,	0	-651	#NAME?	12.7	-15.4	-16.2	1.34	--	--
SL4.0ch01	76655627	76656238	Solyc01g090750.3	0	+	76655627	76656238	0	2	18,517,	0,94	-3420	#NAME?	45.5	-51.1	-52.6	1.1	--	--
SL4.0ch01	76702645	76703147	Solyc01g090780.3	0	+	76702645	76703147	0	2	21,400,	0,102	-2590	#NAME?	84.6	-67.4	-69.1	1.62	--	--
SL4.0ch01	76808283	76808583	Solyc01g090850.3	0	+	76808283	76808583	0	1	300,	0	-441	#NAME?	29.1	-7.64	-8.19	1.35	--	--
SL4.0ch01	76829493	76829970	Solyc01g090860.3	5e-96	+	76829493	76829970	0	2	271,58,	0,419	-95.3	-94.1	3.76	-4.97	-5.4	0.778	--	--
SL4.0ch01	76857250	76857489	Solyc01g090900.3	1e-103	+	76857250	76857489	0	1	239,	0	-103	-102	18.2	-1.84	-2.08	0.695	--	--
SL4.0ch01	76863556	76864002	Solyc01g090910.3	0	+	76863556	76864002	0	1	446,	0	-4140	#NAME?	18.6	-43.1	-44.5	0.897	--	--
SL4.0ch01	76882296	76882711	Solyc01g090940.3	9.99999999999999e-248	+	76882296	76882711	0	1	415,	0	-247	-246	17.5	-1.58	-1.8	0.364	--	--
SL4.0ch01	77040754	77041598	Solyc01g091070.3	0	+	77040754	77041598	0	3	21,288,16,	0,222,828	-579	#NAME?	149	-14.4	-15.2	1.58	--	--
SL4.0ch01	77099002	77099421	Solyc01g091160.4	0	+	77099002	77099421	0	1	419,	0	-642	#NAME?	13.9	-11.2	-11.9	0.654	--	--
SL4.0ch01	77125997	77126327	Solyc01g091190.3	9.99999999999999e-239	+	77125997	77126327	0	1	330,	0	-238	-237	40.3	-5.86	-6.34	0.648	--	--
SL4.0ch01	77203524	77203912	Solyc01g091310.3	0	+	77203524	77203912	0	1	388,	0	-1240	#NAME?	19.9	-23.2	-24.2	1.18	--	--
SL4.0ch01	77245044	77245418	Solyc01g091360.4	9.99999999999999e-248	+	77245044	77245418	0	2	20,273,	0,101	-247	-246	2.86	-2.06	-2.32	0.18	--	--
SL4.0ch01	77324330	77324600	Solyc01g091460.3	6.3e-27	+	77324330	77324600	0	1	270,	0	-26.2	-25.1	1.59	-8.9	-9.5	-0.778	--	--
SL4.0ch01	77554822	77555033	Solyc01g091710.4	4e-16	+	77554822	77555033	0	1	211,	0	-15.4	-14.4	24.5	-1.66	-1.88	0.994	--	--
SL4.0ch01	77593051	77593440	Solyc01g091770.4	7.9e-46	+	77593051	77593440	0	1	389,	0	-45.1	-43.9	5.34	-2.83	-3.14	0.887	--	--
SL4.0ch01	77599311	77600022	Solyc01g091780.4	1e-174	+	77599311	77600022	0	2	36,350,	0,361	-174	-173	36.5	-5.19	-5.63	1.43	--	--
SL4.0ch01	77626575	77626696	Solyc01g091830.3	0.00031	+	77626575	77626696	0	1	121,	0	-3.51	-2.62	2.38	-2.91	-3.23	-2.58	--	--
SL4.0ch01	77637752	77637872	Solyc01g091840.4	3.2e-12	+	77637752	77637872	0	1	120,	0	-11.5	-10.5	2.53	-4.57	-4.99	-1.32	--	--
SL4.0ch01	77668452	77668868	Solyc01g091880.3	0	+	77668452	77668868	0	1	416,	0	-408	#NAME?	80	-17.9	-18.8	1.32	--	--
SL4.0ch01	77791307	77791831	Solyc01g093965.2	1e-174	+	77791307	77791831	0	2	6,414,	0,110	-174	-173	49.5	-5.02	-5.45	1.53	--	--
SL4.0ch01	77912550	77912991	Solyc01g094060.4	0	+	77912550	77912991	0	2	326,94,	0,347	-893	#NAME?	21.4	-10.3	-10.9	0.802	--	--
SL4.0ch01	77964979	77965397	Solyc01g094150.3	0	+	77964979	77965397	0	1	418,	0	-675	#NAME?	21.8	-30.3	-31.4	1.42	--	--
SL4.0ch01	78028189	78028635	Solyc01g094200.4	0	+	78028189	78028635	0	1	446,	0	-2760	#NAME?	38.6	-87.5	-89.5	1.39	--	--
SL4.0ch01	78133221	78133876	Solyc01g094350.4	0	+	78133221	78133876	0	1	655,	0	-964	#NAME?	9.85	-9.21	-9.83	0.561	--	--
SL4.0ch01	78182395	78182723	Solyc01g094420.3	2.5e-88	+	78182395	78182723	0	1	328,	0	-87.6	-86.4	64.8	-12.5	-13.2	1.09	--	--
SL4.0ch01	78209308	78210599	Solyc01g094480.4	0	+	78209308	78210599	0	3	24,386,66,	0,101,1225	-3920	#NAME?	20.6	-79.9	-81.8	1.3	--	--
SL4.0ch01	78210776	78210925	Solyc01g094480.4	2.5e-29	+	78210776	78210925	0	1	149,	0	-28.6	-27.5	3.01	-7.17	-7.7	-1.39	--	--
SL4.0ch01	78248988	78249316	Solyc01g094550.3	1e-154	+	78248988	78249316	0	1	328,	0	-154	-152	30.7	-3.47	-3.82	0.48	--	--
SL4.0ch01	78258440	78258886	Solyc01g094570.3	9.99999999999999e-242	+	78258440	78258886	0	1	446,	0	-241	-240	12.1	-7.32	-7.86	0.991	--	--
SL4.0ch01	78336242	78336598	Solyc01g094630.3	0	+	78336242	78336598	0	1	356,	0	-335	#NAME?	26.1	-10.2	-10.8	1.07	--	--
SL4.0ch01	78374445	78374894	Solyc01g094660.3	0	+	78374445	78374894	0	1	449,	0	-421	#NAME?	14.6	-4.18	-4.57	0.679	--	--
SL4.0ch01	78395465	78396034	Solyc01g094680.4	0	+	78395465	78396034	0	1	569,	0	-652	#NAME?	87.1	-53.3	-54.8	1.38	--	--
SL4.0ch01	78420026	78420533	Solyc01g094720.3	0	+	78420026	78420533	0	1	507,	0	-736	#NAME?	20.5	-8.32	-8.9	0.945	--	--
SL4.0ch01	78481394	78481814	Solyc01g094800.4	0	+	78481394	78481814	0	1	420,	0	-1680	#NAME?	23.2	-10.7	-11.3	0.557	--	--
SL4.0ch01	78601122	78601596	Solyc01g094930.3	0	+	78601122	78601596	0	1	474,	0	-1620	#NAME?	19.9	-27.7	-28.8	0.829	--	--
SL4.0ch01	78624864	78625342	Solyc01g094960.3	0	+	78624864	78625342	0	1	478,	0	-487	#NAME?	153	-15	-15.8	1.28	--	--
SL4.0ch01	78660019	78660709	Solyc01g095020.3	0	+	78660019	78660709	0	1	690,	0	-701	#NAME?	64.6	-32.2	-33.4	1.04	--	--
SL4.0ch01	78699959	78700227	Solyc01g095070.4	0	+	78699959	78700227	0	1	268,	0	-352	#NAME?	1.75	-231	-234	-1.41	--	--
SL4.0ch01	78700553	78700702	Solyc01g095070.4	2.5e-28	+	78700553	78700702	0	1	149,	0	-27.6	-26.5	3.05	-2.91	-3.23	-0.668	--	--
SL4.0ch01	78774118	78774414	Solyc01g095120.3	1e-183	+	78774118	78774414	0	1	296,	0	-183	-182	8.16	-2.54	-2.83	0.522	--	--
SL4.0ch01	78809844	78810259	Solyc01g095200.3	0	+	78809844	78810259	0	1	415,	0	-671	#NAME?	10.3	-3.27	-3.61	0.214	--	--
SL4.0ch01	78862960	78863287	Solyc01g095280.4	0	+	78862960	78863287	0	1	327,	0	-847	#NAME?	21.6	-14	-14.8	0.761	--	--
SL4.0ch01	78868377	78868674	Solyc01g095290.4	2e-56	+	78868377	78868674	0	1	297,	0	-55.7	-54.6	20.8	-1.3	-1.49	0.783	--	--
SL4.0ch01	78887627	78887955	Solyc01g095300.3	3.2e-56	+	78887627	78887955	0	1	328,	0	-55.5	-54.4	4.67	-4.33	-4.73	-0.558	--	--
SL4.0ch01	78934876	78935117	Solyc01g095400.4	1.6e-89	+	78934876	78935117	0	1	241,	0	-88.8	-87.6	8.76	-3.9	-4.27	0.645	--	--
SL4.0ch01	78937419	78937837	Solyc01g095410.3	0	+	78937419	78937837	0	1	418,	0	-3020	#NAME?	13.5	-7.65	-8.2	0.236	--	--
SL4.0ch01	78970354	78970833	Solyc01g095460.3	0	+	78970354	78970833	0	1	479,	0	-1700	#NAME?	25.1	-18.4	-19.2	0.621	--	--
SL4.0ch01	78982794	78983209	Solyc01g095470.3	9.99999999999999e-271	+	78982794	78983209	0	1	415,	0	-270	-269	9.43	-9.18	-9.79	0.631	--	--
SL4.0ch01	78998361	78998747	Solyc01g095490.3	0	+	78998361	78998747	0	1	386,	0	-385	#NAME?	30.6	-6.68	-7.19	0.684	--	--
SL4.0ch01	79020116	79020384	Solyc01g095510.3	1.6e-32	+	79020116	79020384	0	1	268,	0	-31.8	-30.7	10.1	-2.98	-3.3	1.91	--	--
SL4.0ch01	79074383	79074773	Solyc01g095590.3	9.99999999999999e-229	+	79074383	79074773	0	1	390,	0	-228	-226	21.3	-3.82	-4.19	0.737	--	--
SL4.0ch01	79085165	79085403	Solyc01g095610.4	1e-209	+	79085165	79085403	0	1	238,	0	-209	-207	10.9	-1.53	-1.74	0.417	--	--
SL4.0ch01	79178995	79179175	Solyc01g095720.3	0.00039	+	79178995	79179175	0	1	180,	0	-3.41	-2.52	1.78	-4.17	-4.56	-1.59	--	--
SL4.0ch01	79197240	79197540	Solyc01g095730.4	1e-141	+	79197240	79197540	0	1	300,	0	-141	-140	20.2	-5.54	-6.01	1.16	--	--
SL4.0ch01	79235256	79235464	Solyc01g095790.4	5e-15	+	79235256	79235464	0	1	208,	0	-14.3	-13.3	1.34	-12.8	-13.5	-0.876	--	--
SL4.0ch01	79365877	79366058	Solyc01g095990.3	1.6e-17	+	79365877	79366058	0	1	181,	0	-16.8	-15.8	1.78	-3.66	-4.03	-0.814	--	--
SL4.0ch01	79426092	79426541	Solyc01g096060.4	1e-226	+	79426092	79426541	0	1	449,	0	-226	-225	22	-13.7	-14.5	1.33	--	--
SL4.0ch01	79445881	79446181	Solyc01g096070.3	2e-69	+	79445881	79446181	0	1	300,	0	-68.7	-67.6	8.23	-1.41	-1.61	-0.365	--	--
SL4.0ch01	79611279	79611691	Solyc01g096270.3	0	+	79611279	79611691	0	1	412,	0	-2020	#NAME?	15.3	-37.1	-38.4	0.755	--	--
SL4.0ch01	79642746	79643147	Solyc01g096290.4	0	+	79642746	79643147	0	2	42,277,	0,124	-2900	#NAME?	26.7	-27.9	-29	0.786	--	--
SL4.0ch01	79757730	79758120	Solyc01g096390.4	0	+	79757730	79758120	0	1	390,	0	-1070	#NAME?	24.3	-43.7	-45.1	1.88	--	--
SL4.0ch01	79808693	79808958	Solyc01g096460.2	6.3e-88	+	79808693	79808958	0	1	265,	0	-87.2	-86	47.8	-1.46	-1.67	0.317	--	--
SL4.0ch01	79818448	79818746	Solyc01g096470.3	1.3e-22	+	79818448	79818746	0	1	298,	0	-21.9	-20.9	1.71	-8.77	-9.37	-0.887	--	--
SL4.0ch01	79863945	79864679	Solyc01g096520.3	0	+	79863945	79864679	0	2	23,395,	0,339	-723	#NAME?	90.2	-18.3	-19.2	1.14	--	--
SL4.0ch01	79867646	79868058	Solyc01g096530.3	1e-265	+	79867646	79868058	0	1	412,	0	-265	-263	16	-18.5	-19.4	1.65	--	--
SL4.0ch01	79895290	79895648	Solyc01g096550.3	3.2e-59	+	79895290	79895648	0	1	358,	0	-58.5	-57.4	11.6	-2.13	-2.39	0.814	--	--
SL4.0ch01	79909765	79910181	Solyc01g096570.3	0	+	79909765	79910181	0	1	416,	0	-3320	#NAME?	17.5	-35.8	-37	0.756	--	--
SL4.0ch01	79959393	79959634	Solyc01g096660.3	1e-28	+	79959393	79959634	0	1	241,	0	-28	-27	86.7	-2.68	-2.98	0.718	--	--
SL4.0ch01	80045925	80046165	Solyc01g096780.4	1.6e-28	+	80045925	80046165	0	1	240,	0	-27.8	-26.7	1.84	-9.05	-9.66	-1.08	--	--
SL4.0ch01	80058608	80058934	Solyc01g096800.3	1e-149	+	80058608	80058934	0	1	326,	0	-149	-148	151	-3.61	-3.97	0.906	--	--
SL4.0ch01	80167555	80168215	Solyc01g096900.3	0	+	80167555	80168215	0	1	660,	0	-377	#NAME?	144	-9.76	-10.4	1.3	--	--
SL4.0ch01	80186836	80187193	Solyc01g096920.3	1e-117	+	80186836	80187193	0	1	357,	0	-117	-116	18.7	-5.11	-5.55	1.11	--	--
SL4.0ch01	80197418	80197658	Solyc01g096930.3	1e-32	+	80197418	80197658	0	1	240,	0	-32	-30.9	3.85	-8.94	-9.55	-1.55	--	--
SL4.0ch01	80220333	80220690	Solyc01g096950.4	0	+	80220333	80220690	0	1	357,	0	-435	#NAME?	23.8	-8.34	-8.92	1.32	--	--
SL4.0ch01	80236217	80236604	Solyc01g096990.4	0	+	80236217	80236604	0	1	387,	0	-1590	#NAME?	24.8	-42.7	-44.1	1.34	--	--
SL4.0ch01	80243744	80244384	Solyc01g097000.3	1.3e-47	+	80243744	80244384	0	2	40,229,	0,411	-46.9	-45.8	54.3	-5.28	-5.73	2.7	--	--
SL4.0ch01	80258229	80258618	Solyc01g097010.3	0	+	80258229	80258618	0	1	389,	0	-2500	#NAME?	31.9	-77.4	-79.3	1.48	--	--
SL4.0ch01	80360129	80360480	Solyc01g097140.4	0	+	80360129	80360480	0	1	351,	0	-791	#NAME?	89.4	-40.2	-41.6	1.32	--	--
SL4.0ch01	80372694	80373015	Solyc01g097160.3	0	+	80372694	80373015	0	2	4,235,	0,86	-699	#NAME?	24	-4.41	-4.81	0.961	--	--
SL4.0ch01	80377269	80377386	Solyc01g097170.3	0.00014	+	80377269	80377386	0	1	117,	0	-3.85	-2.95	1.79	-14.2	-14.9	-3.69	--	--
SL4.0ch01	80396688	80397077	Solyc01g097190.4	0	+	80396688	80397077	0	1	389,	0	-343	#NAME?	95.4	-3.24	-3.58	0.342	--	--
SL4.0ch01	80463756	80464171	Solyc01g097300.4	1e-223	+	80463756	80464171	0	1	415,	0	-223	-222	58.1	-18.8	-19.7	1.13	--	--
SL4.0ch01	80468068	80468421	Solyc01g097310.3	0	+	80468068	80468421	0	1	353,	0	-718	#NAME?	138	-9.55	-10.2	0.703	--	--
SL4.0ch01	80493470	80493888	Solyc01g097330.3	0	+	80493470	80493888	0	1	418,	0	-860	#NAME?	10.4	-31.4	-32.6	1.03	--	--
SL4.0ch01	80517860	80518280	Solyc01g097360.4	9.99999999999999e-303	+	80517860	80518280	0	2	68,258,	0,162	-302	-301	11.1	-1.64	-1.85	0.277	--	--
SL4.0ch01	80563789	80564119	Solyc01g097440.3	0	+	80563789	80564119	0	1	330,	0	-868	#NAME?	28.5	-4.6	-5.02	0.681	--	--
SL4.0ch01	80681508	80681809	Solyc01g097640.3	9.99999999999999e-270	+	80681508	80681809	0	1	301,	0	-269	-267	19	-6.28	-6.78	1.1	--	--
SL4.0ch01	80716287	80716703	Solyc01g097730.4	1e-162	+	80716287	80716703	0	1	416,	0	-162	-160	9.79	-3.6	-3.96	0.737	--	--
SL4.0ch01	80717111	80717319	Solyc01g097740.3	5e-11	+	80717111	80717319	0	1	208,	0	-10.3	-9.32	1.66	-6.39	-6.89	-1.06	--	--
SL4.0ch01	80723076	80723461	Solyc01g097740.3	0	+	80723076	80723461	0	1	385,	0	-1230	#NAME?	54.1	-46.3	-47.7	1.33	--	--
SL4.0ch01	80735185	80735542	Solyc01g097760.3	0	+	80735185	80735542	0	1	357,	0	-1270	#NAME?	51.6	-26.1	-27.2	0.757	--	--
SL4.0ch01	80831490	80832092	Solyc01g097870.3	0	+	80831490	80832092	0	2	48,460,	0,142	-1200	#NAME?	11.9	-11.5	-12.2	0.589	--	--
SL4.0ch01	80838825	80839177	Solyc01g097880.4	0	+	80838825	80839177	0	1	352,	0	-1330	#NAME?	29.7	-29	-30.1	0.566	--	--
SL4.0ch01	80860356	80863518	Solyc01g097920.3	9.99988867182683e-321	+	80860356	80863518	0	3	19,86,103,	0,397,3059	-320	-318	14.4	-5.35	-5.8	1.14	--	--
SL4.0ch01	80902658	80902836	Solyc01g098030.4	4e-25	+	80902658	80902836	0	1	178,	0	-24.4	-23.4	3.41	-3.69	-4.06	-1.05	--	--
SL4.0ch01	80958870	80959528	Solyc01g098090.3	0	+	80958870	80959528	0	1	658,	0	-1130	#NAME?	15.2	-4.28	-4.67	0.312	--	--
SL4.0ch01	80960634	80960869	Solyc01g098100.2	2.5e-17	+	80960634	80960869	0	1	235,	0	-16.6	-15.6	6.57	-1.64	-1.86	-0.719	--	--
SL4.0ch01	80980498	80980678	Solyc01g098110.4	2e-06	+	80980498	80980678	0	1	180,	0	-5.69	-4.76	1.17	-24.3	-25.3	-1.2	--	--
SL4.0ch01	81014607	81015358	Solyc01g098170.3	0	+	81014607	81015358	0	1	751,	0	-525	#NAME?	22.2	-4.6	-5.01	0.549	--	--
SL4.0ch01	81045542	81045932	Solyc01g098190.3	1e-283	+	81045542	81045932	0	1	390,	0	-283	-281	3.67	-1.59	-1.81	-0.178	--	--
SL4.0ch01	81072204	81072589	Solyc01g098230.3	0	+	81072204	81072589	0	1	385,	0	#NAME?	#NAME?	86.7	-17.1	-17.9	1.82	--	--
SL4.0ch01	81093797	81093917	Solyc01g098250.4	2.5e-31	+	81093797	81093917	0	1	120,	0	-30.6	-29.5	2.12	-6.94	-7.47	1.06	--	--
SL4.0ch01	81142199	81142582	Solyc01g098320.4	0	+	81142199	81142582	0	1	383,	0	-877	#NAME?	40.4	-13.1	-13.8	1.45	--	--
SL4.0ch01	81150341	81150582	Solyc01g098340.3	1e-226	+	81150341	81150582	0	1	241,	0	-226	-225	7.83	-3.56	-3.92	0.674	--	--
SL4.0ch01	81241750	81242199	Solyc01g098460.4	0	+	81241750	81242199	0	1	449,	0	-848	#NAME?	18.8	-4.07	-4.46	0.711	--	--
SL4.0ch01	81270934	81271343	Solyc01g098500.3	0	+	81270934	81271343	0	2	10,319,	0,90	-770	#NAME?	28.9	-13.5	-14.3	0.934	--	--
SL4.0ch01	81302517	81303054	Solyc01g098550.3	0	+	81302517	81303054	0	2	2,442,	0,95	-473	#NAME?	161	-8.11	-8.69	0.743	--	--
SL4.0ch01	81356342	81356790	Solyc01g098640.3	0	+	81356342	81356790	0	1	448,	0	-675	#NAME?	16.7	-8.96	-9.57	0.728	--	--
SL4.0ch01	81388993	81389548	Solyc01g098700.4	0	+	81388993	81389548	0	2	60,328,	0,227	-842	#NAME?	44.1	-4.95	-5.38	0.768	--	--
SL4.0ch01	81464597	81464866	Solyc01g098760.4	2.5e-14	+	81464597	81464866	0	2	4,145,	0,124	-13.6	-12.6	1.2	-38.4	-39.7	-1.14	--	--
SL4.0ch01	81465340	81465459	Solyc01g098760.4	1.3e-28	+	81465340	81465459	0	1	119,	0	-27.9	-26.9	1.27	-20	-21	-0.774	--	--
SL4.0ch01	81499376	81499797	Solyc01g098830.3	0	+	81499376	81499797	0	1	421,	0	-540	#NAME?	16.9	-7.68	-8.24	0.835	--	--
SL4.0ch01	81521267	81521656	Solyc01g098870.3	0	+	81521267	81521656	0	1	389,	0	-1530	#NAME?	20	-7.19	-7.73	0.477	--	--
SL4.0ch01	81527651	81528132	Solyc01g098880.3	0	+	81527651	81528132	0	1	481,	0	#NAME?	#NAME?	71.9	-68.5	-70.3	1.3	--	--
SL4.0ch01	81561843	81562351	Solyc01g098920.4	0	+	81561843	81562351	0	1	508,	0	-1240	#NAME?	83.9	-8.7	-9.29	0.608	--	--
SL4.0ch01	81613406	81613732	Solyc01g098990.4	0	+	81613406	81613732	0	1	326,	0	-401	#NAME?	19.5	-1.58	-1.8	0.375	--	--
SL4.0ch01	81693442	81693978	Solyc01g099100.4	0	+	81693442	81693978	0	2	47,402,	0,134	-961	#NAME?	96.3	-13.3	-14	0.68	--	--
SL4.0ch01	81791419	81791780	Solyc01g099220.3	0	+	81791419	81791780	0	1	361,	0	-571	#NAME?	28.8	-4.9	-5.32	0.906	--	--
SL4.0ch01	81808376	81808764	Solyc01g099260.3	9.99999999999999e-301	+	81808376	81808764	0	1	388,	0	-300	-298	21	-14.2	-15	1.47	--	--
SL4.0ch01	81890246	81890635	Solyc01g099340.3	1.3e-59	+	81890246	81890635	0	1	389,	0	-58.9	-57.7	5.52	-8.45	-9.04	-0.56	--	--
SL4.0ch01	81905116	81905651	Solyc01g099350.3	0	+	81905116	81905651	0	1	535,	0	-2520	#NAME?	29.8	-28.2	-29.3	0.889	--	--
SL4.0ch01	81919188	81919457	Solyc01g099360.3	1e-251	+	81919188	81919457	0	1	269,	0	-251	-249	12.3	-2.33	-2.6	0.561	--	--
SL4.0ch01	81936926	81937346	Solyc01g099400.4	0	+	81936926	81937346	0	1	420,	0	-1070	#NAME?	9.22	-15.4	-16.2	0.663	--	--
SL4.0ch01	81961100	81961564	Solyc01g099450.4	2.5e-31	+	81961100	81961564	0	1	464,	0	-30.6	-29.6	12.3	-1.92	-2.16	1.09	--	--
SL4.0ch01	82105139	82105349	Solyc01g099660.4	6.8e-07	+	82105139	82105349	0	1	210,	0	-6.17	-5.24	1.88	-4.38	-4.78	-1.47	--	--
SL4.0ch01	82114329	82114478	Solyc01g099680.3	5.4e-09	+	82114329	82114478	0	1	149,	0	-8.27	-7.32	1.72	-9.33	-9.95	-1.32	--	--
SL4.0ch01	82125737	82127641	Solyc01g099690.3	0	+	82125737	82127641	0	2	5,379,	0,1525	-2140	#NAME?	98.6	-84.1	-86.1	1.72	--	--
SL4.0ch01	82135051	82135409	Solyc01g099700.3	0	+	82135051	82135409	0	1	358,	0	-378	#NAME?	23.5	-17.3	-18.2	0.972	--	--
SL4.0ch01	82139162	82139547	Solyc01g099710.4	0	+	82139162	82139547	0	1	385,	0	-517	#NAME?	8.72	-5.74	-6.22	0.447	--	--
SL4.0ch01	82168237	82168505	Solyc01g099750.2	9.99999999999999e-261	+	82168237	82168505	0	1	268,	0	-260	-259	18.8	-1.32	-1.5	0.407	--	--
SL4.0ch01	82175625	82176044	Solyc01g099760.3	0	+	82175625	82176044	0	1	419,	0	-4110	#NAME?	28.2	-64.4	-66.1	1.22	--	--
SL4.0ch01	82179974	82180180	Solyc01g099770.3	0	+	82179974	82180180	0	1	206,	0	-624	#NAME?	5.09	-42.4	-43.8	-0.437	--	--
SL4.0ch01	82204833	82205550	Solyc01g099790.3	0	+	82204833	82205550	0	1	717,	0	-2350	#NAME?	7.88	-30.2	-31.4	0.568	--	--
SL4.0ch01	82226024	82226434	Solyc01g099830.3	0	+	82226024	82226434	0	1	410,	0	-1410	#NAME?	12.7	-9.81	-10.4	0.419	--	--
SL4.0ch01	82256892	82257541	Solyc01g099850.3	0	+	82256892	82257541	0	1	649,	0	-431	#NAME?	31.7	-22.5	-23.4	1.56	--	--
SL4.0ch01	82288170	82288704	Solyc01g099890.3	0	+	82288170	82288704	0	2	54,335,	0,199	-771	#NAME?	24.8	-14.3	-15	1.08	--	--
SL4.0ch01	82292489	82292878	Solyc01g099900.4	0	+	82292489	82292878	0	1	389,	0	-3430	#NAME?	13.6	-35.6	-36.9	0.387	--	--
SL4.0ch01	82423331	82423690	Solyc01g100050.3	0	+	82423331	82423690	0	1	359,	0	-554	#NAME?	4.83	-8.32	-8.91	-0.36	--	--
SL4.0ch01	82426621	82428188	Solyc01g100060.4	0	+	82426621	82428188	0	2	59,688,	0,879	-503	#NAME?	96.1	-3.81	-4.18	0.277	--	--
SL4.0ch01	82433798	82434393	Solyc01g100080.3	4e-91	+	82433798	82434393	0	1	595,	0	-90.4	-89.2	35.3	-1.51	-1.72	0.594	--	--
SL4.0ch01	82489368	82489639	Solyc01g100130.3	5e-11	+	82489368	82489639	0	1	271,	0	-10.3	-9.36	1.66	-11.3	-12	-1.49	--	--
SL4.0ch01	82490417	82490628	Solyc01g100130.3	2.5e-14	+	82490417	82490628	0	1	211,	0	-13.6	-12.6	1.48	-24.8	-25.9	-1.87	--	--
SL4.0ch01	82492713	82493074	Solyc01g100130.3	1e-223	+	82492713	82493074	0	1	361,	0	-223	-221	16.6	-11.4	-12.1	0.943	--	--
SL4.0ch01	82503970	82504420	Solyc01g100170.3	0	+	82503970	82504420	0	1	450,	0	-599	#NAME?	13.8	-4.62	-5.04	0.455	--	--
SL4.0ch01	82614749	82615104	Solyc01g100270.4	1e-203	+	82614749	82615104	0	2	37,171,	0,184	-203	-201	10.1	-1.86	-2.1	0.624	--	--
SL4.0ch01	82664214	82664871	Solyc01g100330.3	0	+	82664214	82664871	0	2	38,437,	0,220	-1340	#NAME?	17.5	-13.4	-14.1	0.868	--	--
SL4.0ch01	82713354	82714059	Solyc01g100410.3	1e-267	+	82713354	82714059	0	1	705,	0	-267	-265	12.8	-4.03	-4.41	0.457	--	--
SL4.0ch01	82747687	82747895	Solyc01g100460.3	1e-10	+	82747687	82747895	0	1	208,	0	-10	-9.04	2.16	-26.5	-27.6	-4.31	--	--
SL4.0ch01	82756465	82756823	Solyc01g100480.3	0	+	82756465	82756823	0	1	358,	0	-533	#NAME?	52.3	-40	-41.4	1.67	--	--
SL4.0ch01	82822779	82823560	Solyc01g113620.3	1e-187	+	82822779	82823560	0	1	781,	0	-187	-186	14	-4.88	-5.31	-0.445	--	--
SL4.0ch01	82880515	82881082	Solyc01g100640.4	7.9e-26	+	82880515	82881082	0	1	567,	0	-25.1	-24.1	32.4	-3.05	-3.38	0.888	--	--
SL4.0ch01	82902028	82902418	Solyc01g100650.3	1e-309	+	82902028	82902418	0	1	390,	0	-309	-307	54	-24.6	-25.6	2.15	--	--
SL4.0ch01	82928232	82928380	Solyc01g100690.3	2e-74	+	82928232	82928380	0	1	148,	0	-73.7	-72.5	3.36	-1.6	-1.81	0.5	--	--
SL4.0ch01	82970252	82970640	Solyc01g100730.3	1e-180	+	82970252	82970640	0	1	388,	0	-180	-178	232	-10.6	-11.3	1.5	--	--
SL4.0ch01	83105233	83105619	Solyc01g100930.3	6.3e-32	+	83105233	83105619	0	1	386,	0	-31.2	-30.1	18.4	-3.15	-3.48	1.74	--	--
SL4.0ch01	83165622	83166010	Solyc01g101020.4	3.2e-27	+	83165622	83166010	0	1	388,	0	-26.5	-25.4	8.93	-2.41	-2.69	-0.293	--	--
SL4.0ch01	83178591	83179414	Solyc01g101040.3	0	+	83178591	83179414	0	2	40,319,	0,504	-2390	#NAME?	31.4	-81.4	-83.3	1.36	--	--
SL4.0ch01	83218699	83220604	Solyc01g101090.3	0	+	83218699	83220604	0	2	1,387,	0,1518	-593	#NAME?	17.4	-3.88	-4.25	0.595	--	--
SL4.0ch01	83336683	83337313	Solyc01g101240.4	0	+	83336683	83337313	0	2	58,389,	0,241	-3070	#NAME?	28.1	-147	-150	1.84	--	--
SL4.0ch01	83497244	83497423	Solyc01g102400.3	1.3e-19	+	83497244	83497423	0	1	179,	0	-18.9	-17.9	13.1	-1.45	-1.65	0.797	--	--
SL4.0ch01	83560606	83561110	Solyc01g102490.3	0	+	83560606	83561110	0	1	504,	0	-378	#NAME?	10.2	-7.82	-8.38	0.763	--	--
SL4.0ch01	83683479	83683832	Solyc01g102660.4	0	+	83683479	83683832	0	1	353,	0	-5270	#NAME?	9.2	-132	-135	1.03	--	--
SL4.0ch01	83723293	83723653	Solyc01g102710.2	9.99999999999999e-219	+	83723293	83723653	0	1	360,	0	-218	-216	61.3	-9.36	-9.98	1.07	--	--
SL4.0ch01	83762472	83762862	Solyc01g102750.3	0	+	83762472	83762862	0	1	390,	0	-1390	#NAME?	134	-23.1	-24.1	1	--	--
SL4.0ch01	83769909	83770364	Solyc01g102760.3	0	+	83769909	83770364	0	2	280,17,	0,438	-999	#NAME?	28.8	-17.1	-17.9	0.912	--	--
SL4.0ch01	83780098	83780518	Solyc01g102800.3	0	+	83780098	83780518	0	1	420,	0	-812	#NAME?	26.8	-10.5	-11.2	0.883	--	--
SL4.0ch01	83809109	83809437	Solyc01g102840.3	1e-116	+	83809109	83809437	0	1	328,	0	-116	-115	26	-4.36	-4.76	-0.873	--	--
SL4.0ch01	83884270	83884447	Solyc01g102960.3	2.5e-13	+	83884270	83884447	0	1	177,	0	-12.6	-11.6	1.53	-14.3	-15.1	-1.62	--	--
SL4.0ch01	83898651	83899009	Solyc01g102970.3	0	+	83898651	83899009	0	1	358,	0	-862	#NAME?	174	-29.3	-30.4	2.07	--	--
SL4.0ch01	83917866	83917985	Solyc01g102990.3	2e-05	+	83917866	83917985	0	1	119,	0	-4.69	-3.78	2.04	-1.68	-1.9	-1.45	--	--
SL4.0ch01	83959814	83960292	Solyc01g103010.4	0	+	83959814	83960292	0	1	478,	0	-1110	#NAME?	87.6	-44.9	-46.3	1.47	--	--
SL4.0ch01	83968113	83968378	Solyc01g103020.4	1e-72	+	83968113	83968378	0	1	265,	0	-72	-70.8	14.4	-6.95	-7.47	-1.07	--	--
SL4.0ch01	84012723	84013081	Solyc01g103050.3	1e-106	+	84012723	84013081	0	1	358,	0	-106	-104	7.55	-1.78	-2.02	0.393	--	--
SL4.0ch01	84046148	84046356	Solyc01g103100.3	2e-35	+	84046148	84046356	0	1	208,	0	-34.7	-33.7	13.7	-1.48	-1.69	0.981	--	--
SL4.0ch01	84053294	84054147	Solyc01g103110.3	0	+	84053294	84054147	0	2	16,399,	0,454	-452	#NAME?	11.1	-17.8	-18.7	1.06	--	--
SL4.0ch01	84094252	84094491	Solyc01g103150.3	1.3e-45	+	84094252	84094491	0	1	239,	0	-44.9	-43.8	4.12	-1.36	-1.55	0.46	--	--
SL4.0ch01	84141441	84141825	Solyc01g103220.3	0	+	84141441	84141825	0	1	384,	0	-3830	#NAME?	50.7	-121	-123	1.31	--	--
SL4.0ch01	84163935	84164293	Solyc01g103230.3	0	+	84163935	84164293	0	1	358,	0	-888	#NAME?	55.5	-10.9	-11.6	1.1	--	--
SL4.0ch01	84179325	84179832	Solyc01g103250.4	1e-236	+	84179325	84179832	0	1	507,	0	-236	-234	16.2	-6.91	-7.43	1.18	--	--
SL4.0ch01	84229673	84230084	Solyc01g103310.4	0	+	84229673	84230084	0	2	360,30,	0,381	-369	#NAME?	29.9	-11.9	-12.7	1.92	--	--
SL4.0ch01	84260421	84260749	Solyc01g103340.4	0	+	84260421	84260749	0	1	328,	0	-628	#NAME?	15.5	-4.12	-4.51	0.519	--	--
SL4.0ch01	84273352	84273682	Solyc01g103350.3	6.3e-75	+	84273352	84273682	0	1	330,	0	-74.2	-73	29.4	-2.64	-2.93	1.04	--	--
SL4.0ch01	84281802	84282562	Solyc01g103370.3	0	+	84281802	84282562	0	2	36,346,	0,414	-1760	#NAME?	22.1	-25.3	-26.4	0.738	--	--
SL4.0ch01	84297290	84297740	Solyc01g103400.4	0	+	84297290	84297740	0	1	450,	0	-1990	#NAME?	42	-5.96	-6.44	0.37	--	--
SL4.0ch01	84324939	84325653	Solyc01g103420.4	0	+	84324939	84325653	0	1	714,	0	-1320	#NAME?	20.7	-36.9	-38.1	0.813	--	--
SL4.0ch01	84340132	84340993	Solyc01g103430.4	0	+	84340132	84340993	0	1	861,	0	-2800	#NAME?	10.8	-35.9	-37.1	0.751	--	--
SL4.0ch01	84347533	84347922	Solyc01g103440.3	1e-265	+	84347533	84347922	0	1	389,	0	-265	-264	14	-9.64	-10.3	1.26	--	--
SL4.0ch01	84352482	84352958	Solyc01g103450.3	0	+	84352482	84352958	0	1	476,	0	-2190	#NAME?	5.11	-3.14	-3.47	0.149	--	--
SL4.0ch01	84493353	84493803	Solyc01g103650.3	0	+	84493353	84493803	0	1	450,	0	-2510	#NAME?	16.5	-81.3	-83.2	0.983	--	--
SL4.0ch01	84516057	84516456	Solyc01g103670.4	0	+	84516057	84516456	0	2	17,309,	0,90	-1240	#NAME?	21.6	-21.2	-22.2	0.975	--	--
SL4.0ch01	84557516	84557905	Solyc01g103710.4	9.88131291682493e-324	+	84557516	84557905	0	1	389,	0	-323	-322	5.03	-2.81	-3.11	0.351	--	--
SL4.0ch01	84583724	84584111	Solyc01g103760.3	1e-179	+	84583724	84584111	0	1	387,	0	-179	-178	27.6	-3.27	-3.61	0.836	--	--
SL4.0ch01	84664637	84664995	Solyc01g103850.4	9.99999999999999e-274	+	84664637	84664995	0	1	358,	0	-273	-271	44.7	-4.66	-5.08	0.834	--	--
SL4.0ch01	84729906	84730444	Solyc01g103940.3	0	+	84729906	84730444	0	1	538,	0	-792	#NAME?	14	-10.2	-10.9	0.434	--	--
SL4.0ch01	84767181	84767478	Solyc01g103980.4	0	+	84767181	84767478	0	1	297,	0	-377	#NAME?	7.15	-11.7	-12.4	0.738	--	--
SL4.0ch01	84983534	84983860	Solyc01g104220.3	0	+	84983534	84983860	0	1	326,	0	#NAME?	#NAME?	33	-11.3	-12	0.922	--	--
SL4.0ch01	85065953	85066251	Solyc01g104350.3	0	+	85065953	85066251	0	1	298,	0	-357	#NAME?	20.3	-1.4	-1.59	0.344	--	--
SL4.0ch01	85241475	85241805	Solyc01g104460.4	0	+	85241475	85241805	0	1	330,	0	-493	#NAME?	37.3	-13.9	-14.6	1.02	--	--
SL4.0ch01	85250925	85251373	Solyc01g104480.4	0	+	85250925	85251373	0	1	448,	0	-1110	#NAME?	26.4	-9.49	-10.1	0.771	--	--
SL4.0ch01	85274619	85275069	Solyc01g104490.3	6.3e-72	+	85274619	85275069	0	1	450,	0	-71.2	-70.1	67.4	-1.32	-1.51	1.64	--	--
SL4.0ch01	85338026	85338414	Solyc01g104560.3	0	+	85338026	85338414	0	1	388,	0	-857	#NAME?	27.9	-7.86	-8.43	0.386	--	--
SL4.0ch01	85347738	85347858	Solyc01g104580.3	0.00018	+	85347738	85347858	0	1	120,	0	-3.75	-2.85	2.06	-1.33	-1.52	-1.15	--	--
SL4.0ch01	85360024	85360382	Solyc01g104600.4	0	+	85360024	85360382	0	1	358,	0	-330	#NAME?	34.3	-4.19	-4.58	0.619	--	--
SL4.0ch01	85386527	85386975	Solyc01g104640.3	9.99999999999999e-289	+	85386527	85386975	0	1	448,	0	-288	-287	41.8	-21.6	-22.6	1.5	--	--
SL4.0ch01	85392390	85392687	Solyc01g104650.3	1e-149	+	85392390	85392687	0	1	297,	0	-149	-148	1.93	-2.09	-2.35	-0.173	--	--
SL4.0ch01	85466370	85466637	Solyc01g104790.4	4e-81	+	85466370	85466637	0	1	267,	0	-80.4	-79.2	20.7	-1.41	-1.6	0.598	--	--
SL4.0ch01	85605118	85605446	Solyc01g104970.3	0	+	85605118	85605446	0	1	328,	0	-738	#NAME?	18.1	-8.78	-9.38	0.589	--	--
SL4.0ch01	85711117	85711535	Solyc01g105130.4	0	+	85711117	85711535	0	1	418,	0	-638	#NAME?	15.1	-4.31	-4.71	0.566	--	--
SL4.0ch01	85739102	85739724	Solyc01g105150.4	0	+	85739102	85739724	0	2	178,302,	0,320	-620	#NAME?	23.2	-13.8	-14.5	0.964	--	--
SL4.0ch01	85761999	85762389	Solyc01g105180.3	9.99999999999999e-264	+	85761999	85762389	0	1	390,	0	-263	-261	113	-3.14	-3.47	0.627	--	--
SL4.0ch01	85781066	85782389	Solyc01g105230.4	0	+	85781066	85782389	0	2	21,309,	0,1014	-1690	#NAME?	62.9	-15.6	-16.5	1.09	--	--
SL4.0ch01	85818779	85819199	Solyc01g105280.3	0	+	85818779	85819199	0	1	420,	0	-2440	#NAME?	25.8	-76.4	-78.3	1.43	--	--
SL4.0ch01	85852812	85853227	Solyc01g105340.4	0	+	85852812	85853227	0	1	415,	0	-1390	#NAME?	8.12	-1.69	-1.91	0.119	--	--
SL4.0ch01	85942243	85942569	Solyc01g105460.4	0	+	85942243	85942569	0	1	326,	0	-341	#NAME?	58.9	-9.92	-10.6	1.39	--	--
SL4.0ch01	85973394	85973514	Solyc01g105510.3	0.00021	+	85973394	85973514	0	1	120,	0	-3.68	-2.78	1.8	-1.71	-1.93	-1.48	--	--
SL4.0ch01	85973692	85974081	Solyc01g105510.3	1e-120	+	85973692	85974081	0	1	389,	0	-120	-119	20.3	-3.38	-3.73	1.19	--	--
SL4.0ch01	86079059	86079329	Solyc01g105680.4	6.3e-13	+	86079059	86079329	0	1	270,	0	-12.2	-11.2	6.71	-2.2	-2.46	-1.17	--	--
SL4.0ch01	86182015	86182405	Solyc01g105820.3	0	+	86182015	86182405	0	1	390,	0	-362	#NAME?	36.8	-9.6	-10.2	1.22	--	--
SL4.0ch01	86317297	86317477	Solyc01g105990.3	1e-19	+	86317297	86317477	0	1	180,	0	-19	-18	1.52	-16	-16.8	-1.26	--	--
SL4.0ch01	86320685	86320956	Solyc01g105990.3	9.99999999999999e-207	+	86320685	86320956	0	1	271,	0	-206	-204	42.9	-18.6	-19.5	1.37	--	--
SL4.0ch01	86335020	86335565	Solyc01g106020.3	9.99999999999999e-263	+	86335020	86335565	0	2	25,394,	0,151	-262	-261	37.7	-17.5	-18.4	1.96	--	--
SL4.0ch01	86342574	86342960	Solyc01g106030.4	0	+	86342574	86342960	0	1	386,	0	-1300	#NAME?	76.6	-3.73	-4.1	0.62	--	--
SL4.0ch01	86348955	86349357	Solyc01g106040.3	1e-219	+	86348955	86349357	0	2	40,226,	0,176	-219	-218	12.1	-9.75	-10.4	1.89	--	--
SL4.0ch01	86368416	86368832	Solyc01g106055.1	4e-46	+	86368416	86368832	0	1	416,	0	-45.4	-44.3	27.1	-1.35	-1.54	0.669	Solyc01g106055.1	Receptor-like protein kinase (AHRD V3.3 *-* A0A2K3NHR2_TRIPR)
SL4.0ch01	86517389	86517780	Solyc01g106220.4	0	+	86517389	86517780	0	1	391,	0	-896	#NAME?	131	-64.9	-66.6	1.42	--	--
SL4.0ch01	86527374	86527821	Solyc01g106260.3	0	+	86527374	86527821	0	1	447,	0	-422	#NAME?	26.3	-7.34	-7.89	0.883	--	--
SL4.0ch01	86605401	86606295	Solyc01g106360.3	0	+	86605401	86606295	0	1	894,	0	-1830	#NAME?	16.7	-14.4	-15.2	0.721	--	--
SL4.0ch01	86634111	86634716	Solyc01g106420.3	9.99999999999999e-303	+	86634111	86634716	0	2	25,452,	0,153	-302	-301	55.7	-7.81	-8.37	1.21	--	--
SL4.0ch01	86648174	86648535	Solyc01g106440.3	0	+	86648174	86648535	0	1	361,	0	-782	#NAME?	52	-18.1	-19	1.25	--	--
SL4.0ch01	86668408	86668945	Solyc01g106470.3	4e-84	+	86668408	86668945	0	1	537,	0	-83.4	-82.2	3.59	-2.44	-2.72	-0.374	--	--
SL4.0ch01	86696458	86696967	Solyc01g106560.4	0	+	86696458	86696967	0	1	509,	0	-371	#NAME?	12.4	-7.21	-7.75	0.657	--	--
SL4.0ch01	86718640	86718970	Solyc01g106580.3	9.99999999999999e-285	+	86718640	86718970	0	1	330,	0	-284	-283	10.5	-6	-6.48	0.717	--	--
SL4.0ch01	86724581	86724935	Solyc01g106590.4	0	+	86724581	86724935	0	1	354,	0	-346	#NAME?	16.6	-12.6	-13.4	1.38	--	--
SL4.0ch01	86765809	86766230	Solyc01g106680.4	1e-117	+	86765809	86766230	0	1	421,	0	-117	-116	2.28	-55.5	-57.1	-1.41	--	--
SL4.0ch01	86767188	86767489	Solyc01g106680.4	1e-66	+	86767188	86767489	0	1	301,	0	-66	-64.8	7.88	-1.54	-1.75	-0.376	--	--
SL4.0ch01	86856003	86856632	Solyc01g106770.4	0	+	86856003	86856632	0	2	12,348,	0,281	-2060	#NAME?	34.1	-43.4	-44.8	1.46	--	--
SL4.0ch01	86865777	86866134	Solyc01g106790.3	1e-219	+	86865777	86866134	0	1	357,	0	-219	-218	94.3	-5.84	-6.32	2.07	--	--
SL4.0ch01	86900741	86901155	Solyc01g106870.4	1e-142	+	86900741	86901155	0	1	414,	0	-142	-141	7.15	-3.48	-3.83	-0.577	--	--
SL4.0ch01	86924887	86925277	Solyc01g106900.3	0	+	86924887	86925277	0	1	390,	0	-2100	#NAME?	108	-38	-39.3	1.32	--	--
SL4.0ch01	86958855	86959243	Solyc01g106950.3	0	+	86958855	86959243	0	1	388,	0	-953	#NAME?	462	-33.4	-34.6	1.52	--	--
SL4.0ch01	87011075	87011483	Solyc01g107010.3	2e-58	+	87011075	87011483	0	2	6,291,	0,117	-57.7	-56.6	13.1	-1.38	-1.57	0.987	--	--
SL4.0ch01	87062382	87062949	Solyc01g107130.4	0	+	87062382	87062949	0	1	567,	0	-2050	#NAME?	17.5	-13.6	-14.3	0.462	--	--
SL4.0ch01	87089664	87090200	Solyc01g107160.3	0	+	87089664	87090200	0	2	40,403,	0,133	-475	#NAME?	19.5	-11.8	-12.5	1.33	--	--
SL4.0ch01	87201689	87202079	Solyc01g107300.4	1e-161	+	87201689	87202079	0	1	390,	0	-161	-159	4.48	-1.45	-1.65	0.3	--	--
SL4.0ch01	87244371	87244640	Solyc01g107360.4	0	+	87244371	87244640	0	1	269,	0	-389	#NAME?	32.3	-10.3	-11	2.13	--	--
SL4.0ch01	87297734	87298094	Solyc01g107410.3	1e-108	+	87297734	87298094	0	1	360,	0	-108	-106	30.4	-1.88	-2.12	0.727	--	--
SL4.0ch01	87321778	87322270	Solyc01g107470.4	2e-42	+	87321778	87322270	0	3	28,56,155,	0,122,337	-41.7	-40.6	9.36	-4.21	-4.6	1.44	--	--
SL4.0ch01	87353344	87353584	Solyc01g107510.3	1e-161	+	87353344	87353584	0	1	240,	0	-161	-160	9.46	-2.79	-3.1	0.586	--	--
SL4.0ch01	87417550	87417930	Solyc01g107610.4	1e-160	+	87417550	87417930	0	1	380,	0	-160	-158	23	-1.5	-1.71	-0.248	--	--
SL4.0ch01	87424748	87425399	Solyc01g107620.4	0	+	87424748	87425399	0	1	651,	0	-427	#NAME?	12.1	-9.4	-10	0.805	--	--
SL4.0ch01	87469698	87470280	Solyc01g107700.4	0	+	87469698	87470280	0	2	17,314,	0,268	-1690	#NAME?	19.5	-64.2	-65.8	1.23	--	--
SL4.0ch01	87575489	87575935	Solyc01g107870.3	0	+	87575489	87575935	0	1	446,	0	-7380	#NAME?	36.7	-42.8	-44.2	0.601	--	--
SL4.0ch01	87622612	87623041	Solyc01g107930.3	0	+	87622612	87623041	0	2	40,287,	0,142	-600	#NAME?	35.2	-14.2	-15	1.17	--	--
SL4.0ch01	87740964	87741406	Solyc01g108050.3	4e-96	+	87740964	87741406	0	1	442,	0	-95.4	-94.2	13.1	-3.66	-4.02	0.866	--	--
SL4.0ch01	87747414	87747834	Solyc01g108070.4	1e-207	+	87747414	87747834	0	1	420,	0	-207	-205	12.4	-2.79	-3.1	0.552	--	--
SL4.0ch01	87771588	87771855	Solyc01g108100.3	1e-103	+	87771588	87771855	0	1	267,	0	-103	-101	18.8	-4.31	-4.7	1.19	--	--
SL4.0ch01	87781345	87781706	Solyc01g108110.4	1e-65	+	87781345	87781706	0	1	361,	0	-65	-63.8	25.4	-1.76	-1.99	0.761	--	--
SL4.0ch01	87790313	87790583	Solyc01g108120.3	9.99988867182683e-320	+	87790313	87790583	0	1	270,	0	-319	-317	10.2	-14.7	-15.5	1.27	--	--
SL4.0ch01	87813636	87814521	Solyc01g108140.4	1e-163	+	87813636	87814521	0	2	41,372,	0,513	-163	-162	44.9	-3.86	-4.23	1.4	--	--
SL4.0ch01	87849971	87850801	Solyc01g108160.3	0	+	87849971	87850801	0	3	13,54,293,	0,195,537	-1620	#NAME?	43.7	-15.4	-16.2	1.44	--	--
SL4.0ch01	87898297	87898625	Solyc01g108230.3	1e-208	+	87898297	87898625	0	1	328,	0	-208	-206	22.6	-3.29	-3.63	0.732	--	--
SL4.0ch01	87972537	87972777	Solyc01g108300.3	6.3e-16	+	87972537	87972777	0	1	240,	0	-15.2	-14.2	2.73	-4.32	-4.72	-1.17	--	--
SL4.0ch01	88000347	88000791	Solyc01g108340.3	9.999987484956e-319	+	88000347	88000791	0	1	444,	0	-318	-316	9.4	-16.1	-17	1.56	--	--
SL4.0ch01	88056983	88057494	Solyc01g108400.3	1e-152	+	88056983	88057494	0	1	511,	0	-152	-151	5.23	-4.71	-5.13	0.645	--	--
SL4.0ch01	88080403	88080580	Solyc01g108430.3	4e-18	+	88080403	88080580	0	1	177,	0	-17.4	-16.4	5.44	-1.31	-1.5	0.798	--	--
SL4.0ch01	88201904	88202174	Solyc01g108620.3	1.3e-55	+	88201904	88202174	0	1	270,	0	-54.9	-53.8	2.28	-1.37	-1.56	-0.257	--	--
SL4.0ch01	88202263	88202534	Solyc01g108620.3	9.99999999999999e-306	+	88202263	88202534	0	1	271,	0	-305	-304	11.2	-3.36	-3.7	0.486	--	--
SL4.0ch01	88333186	88333516	Solyc01g108800.4	1.3e-60	+	88333186	88333516	0	1	330,	0	-59.9	-58.7	14.2	-1.47	-1.68	0.806	--	--
SL4.0ch01	88406683	88407043	Solyc01g108920.4	0	+	88406683	88407043	0	1	360,	0	-638	#NAME?	93.5	-8.85	-9.45	1.14	--	--
SL4.0ch01	88524738	88525064	Solyc01g109130.3	1e-120	+	88524738	88525064	0	1	326,	0	-120	-119	72.7	-1.73	-1.96	0.851	--	--
SL4.0ch01	88562042	88562460	Solyc01g109170.3	1e-66	+	88562042	88562460	0	1	418,	0	-66	-64.8	4.99	-3.39	-3.73	-0.961	--	--
SL4.0ch01	88576369	88580864	Solyc01g109220.4	0	+	88576369	88580864	0	2	25,452,	0,4043	-609	#NAME?	17.5	-26.3	-27.3	1.68	--	--
SL4.0ch01	88637685	88638271	Solyc01g109300.3	0	+	88637685	88638271	0	2	11,406,	0,180	-980	#NAME?	7.42	-17.7	-18.6	0.629	--	--
SL4.0ch01	88685310	88686750	Solyc01g109360.3	0	+	88685310	88686750	0	2	37,473,	0,967	-1060	#NAME?	108	-34	-35.2	1.48	--	--
SL4.0ch01	88736237	88736767	Solyc01g109440.2	0	+	88736237	88736767	0	1	530,	0	-381	#NAME?	17.7	-6.42	-6.92	0.839	--	--
SL4.0ch01	88792069	88792457	Solyc01g109510.3	0	+	88792069	88792457	0	1	388,	0	-2300	#NAME?	63.7	-44.1	-45.6	1.38	--	--
SL4.0ch01	88853135	88853461	Solyc01g109600.4	1e-103	+	88853135	88853461	0	1	326,	0	-103	-102	2.63	-1.53	-1.74	0.252	--	--
SL4.0ch01	88874840	88875346	Solyc01g109640.3	0	+	88874840	88875346	0	1	506,	0	-330	#NAME?	36.8	-3.09	-3.42	0.607	--	--
SL4.0ch01	88906099	88906304	Solyc01g109660.2	0	+	88906099	88906304	0	1	205,	0	-1120	#NAME?	3	-234	-237	-1.27	--	--
SL4.0ch01	89086823	89087690	Solyc01g109890.3	1e-125	+	89086823	89087690	0	3	39,87,144,	0,344,723	-125	-123	8	-3.04	-3.36	0.751	--	--
SL4.0ch01	89104507	89104836	Solyc01g109910.4	9.99999999999999e-293	+	89104507	89104836	0	1	329,	0	-292	-291	10.2	-2.19	-2.46	-0.408	--	--
SL4.0ch01	89112849	89113253	Solyc01g109930.4	1e-136	+	89112849	89113253	0	2	21,275,	0,129	-136	-135	29.8	-2.21	-2.48	1.07	--	--
SL4.0ch01	89142605	89142957	Solyc01g109970.3	0	+	89142605	89142957	0	2	40,231,	0,121	-351	#NAME?	29.4	-2.76	-3.06	0.849	--	--
SL4.0ch01	89189990	89190346	Solyc01g110020.4	0	+	89189990	89190346	0	1	356,	0	-632	#NAME?	18.8	-1.43	-1.63	0.26	--	--
SL4.0ch01	89233757	89233964	Solyc01g110100.4	1e-38	+	89233757	89233964	0	1	207,	0	-38	-36.9	5.49	-1.88	-2.12	0.823	--	--
SL4.0ch01	89238785	89239084	Solyc01g110110.3	0	+	89238785	89239084	0	1	299,	0	-1120	#NAME?	9.19	-8.12	-8.7	0.76	--	--
SL4.0ch01	89340923	89341513	Solyc01g110270.3	1e-215	+	89340923	89341513	0	1	590,	0	-215	-213	33.8	-20.1	-21.1	1.4	--	--
SL4.0ch01	89371618	89372484	Solyc01g110290.3	0	+	89371618	89372484	0	2	61,267,	0,599	-1170	#NAME?	17.7	-27.9	-29	1.3	--	--
SL4.0ch01	89451648	89451917	Solyc01g110380.3	9.99999999999999e-290	+	89451648	89451917	0	1	269,	0	-289	-287	41.2	-8.51	-9.1	1.54	--	--
SL4.0ch01	89456168	89456788	Solyc01g110390.2	0	+	89456168	89456788	0	2	47,253,	0,367	-3400	#NAME?	21.5	-46.5	-48	1.25	--	--
SL4.0ch01	89498189	89498514	Solyc01g110450.3	0	+	89498189	89498514	0	1	325,	0	-414	#NAME?	6.77	-16.5	-17.3	1.03	--	--
SL4.0ch01	89518775	89518895	Solyc01g110470.3	3.6e-05	+	89518775	89518895	0	1	120,	0	-4.44	-3.53	2.24	-1.44	-1.64	-1.44	--	--
SL4.0ch01	89524047	89524167	Solyc01g110480.4	9.3e-05	+	89524047	89524167	0	1	120,	0	-4.03	-3.12	1.4	-3.75	-4.12	-1.2	--	--
SL4.0ch01	89526772	89527072	Solyc01g110480.4	1.3e-22	+	89526772	89527072	0	1	300,	0	-21.9	-20.9	2.71	-18.5	-19.3	-1.41	--	--
SL4.0ch01	89547863	89550195	Solyc01g110540.3	0	+	89547863	89550195	0	2	43,524,	0,1808	-1730	#NAME?	6.89	-23.5	-24.5	0.693	--	--
SL4.0ch01	89771786	89772441	Solyc01g111010.4	0	+	89771786	89772441	0	1	655,	0	-973	#NAME?	60.8	-27.4	-28.5	1.01	--	--
SL4.0ch01	89804988	89805107	Solyc01g111040.4	2e-65	+	89804988	89805107	0	1	119,	0	-64.7	-63.6	1.84	-4.28	-4.67	-0.483	--	--
SL4.0ch01	89815156	89815517	Solyc01g111060.4	0	+	89815156	89815517	0	1	361,	0	-418	#NAME?	3.94	-2.22	-2.49	0.193	--	--
SL4.0ch01	89865132	89865741	Solyc01g111140.3	0	+	89865132	89865741	0	2	43,285,	0,324	-366	#NAME?	36	-23.2	-24.2	2.28	--	--
SL4.0ch01	89870684	89871124	Solyc01g111150.2	0	+	89870684	89871124	0	2	1,296,	0,144	-5030	#NAME?	22.8	-16.7	-17.5	0.625	--	--
SL4.0ch01	89893727	89893966	Solyc01g111200.3	1.6e-18	+	89893727	89893966	0	1	239,	0	-17.8	-16.8	10.5	-4.62	-5.03	-0.948	--	--
SL4.0ch01	89995360	89995745	Solyc01g111360.3	0	+	89995360	89995745	0	1	385,	0	-910	#NAME?	35.2	-70.6	-72.4	1.63	--	--
SL4.0ch01	90000732	90001091	Solyc01g111370.3	1e-157	+	90000732	90001091	0	1	359,	0	-157	-156	24	-5.54	-6	0.829	--	--
SL4.0ch01	90031003	90031601	Solyc01g111420.3	4e-40	+	90031003	90031601	0	1	598,	0	-39.4	-38.3	8.32	-14.4	-15.1	-1.19	--	--
SL4.0ch01	90042269	90042748	Solyc01g111450.3	0	+	90042269	90042748	0	1	479,	0	-1590	#NAME?	14.5	-5.76	-6.24	0.319	--	--
SL4.0ch01	90120342	90120929	Solyc01g111530.3	0	+	90120342	90120929	0	2	19,371,	0,216	-1400	#NAME?	7.91	-27.7	-28.8	0.834	--	--
SL4.0ch01	90147285	90147640	Solyc01g111560.3	0	+	90147285	90147640	0	1	355,	0	-1020	#NAME?	60.6	-42.7	-44.1	1.16	--	--
SL4.0ch01	90165450	90165780	Solyc01g111580.3	0	+	90165450	90165780	0	1	330,	0	-503	#NAME?	34.4	-7.94	-8.51	0.802	--	--
SL4.0ch01	90205009	90205451	Solyc01g111630.3	0	+	90205009	90205451	0	2	47,314,	0,128	-1650	#NAME?	12.4	-45.7	-47.2	1.46	--	--
SL4.0ch01	90238978	90239387	Solyc01g111690.3	0	+	90238978	90239387	0	1	409,	0	-1020	#NAME?	119	-14.2	-14.9	1.18	--	--
SL4.0ch01	90275521	90276087	Solyc01g111730.3	0	+	90275521	90276087	0	1	566,	0	-1100	#NAME?	10.8	-47.9	-49.3	0.679	--	--
SL4.0ch01	90322933	90323768	Solyc01g111780.4	0	+	90322933	90323768	0	1	835,	0	-2470	#NAME?	53.4	-59.9	-61.5	0.848	--	--
SL4.0ch01	90331177	90331644	Solyc01g111810.3	2.5e-62	+	90331177	90331644	0	2	18,280,	0,187	-61.6	-60.5	5.36	-3.37	-3.72	0.911	--	--
SL4.0ch01	90452729	90453086	Solyc01g111940.4	0	+	90452729	90453086	0	1	357,	0	-1350	#NAME?	27.8	-26.4	-27.5	1.55	--	--
SL4.0ch01	90484292	90484622	Solyc01g111990.3	1e-106	+	90484292	90484622	0	1	330,	0	-106	-104	16.4	-1.37	-1.57	0.433	--	--
SL4.0ch01	90553325	90553712	Solyc01g112090.3	3.2e-74	+	90553325	90553712	0	1	387,	0	-73.5	-72.3	9.92	-1.34	-1.53	0.798	--	--
SL4.0ch01	90587939	90588260	Solyc01g112160.4	1e-133	+	90587939	90588260	0	1	321,	0	-133	-132	12.8	-2.14	-2.4	0.563	--	--
SL4.0ch01	90599461	90600557	Solyc01g112180.4	0	+	90599461	90600557	0	2	28,326,	0,770	-583	#NAME?	22.3	-7	-7.53	0.982	--	--
SL4.0ch01	90687522	90687940	Solyc01g112250.4	0	+	90687522	90687940	0	1	418,	0	-812	#NAME?	41.8	-6.49	-7	0.518	--	--
SL4.0ch01	90715665	90719885	Solyc01g112290.4	0	+	90715665	90719885	0	4	10,101,157,392,	0,239,3598,3828	-2030	#NAME?	10.5	-19.3	-20.3	0.613	--	--
SL4.0ch01	90747734	90748269	Solyc01g112310.4	0	+	90747734	90748269	0	2	20,427,	0,108	-586	#NAME?	23.9	-8.9	-9.5	1.23	--	--
SL4.0ch01	90796467	90796945	Solyc01g112350.3	0	+	90796467	90796945	0	1	478,	0	-2160	#NAME?	62.2	-7.81	-8.37	0.495	--	--
SL4.0ch01	90807787	90807996	Solyc01g112380.2	7.9e-15	+	90807787	90807996	0	1	209,	0	-14.1	-13.1	5.89	-1.33	-1.52	-0.433	--	--
SL4.0ch01	46200	46650	Solyc01g005020.3	0	-	46200	46650	0	1	450,	0	-843	#NAME?	52.2	-18.3	-19.2	1.01	--	--
SL4.0ch01	82670	83027	Solyc01g005080.3	1e-193	-	82670	83027	0	1	357,	0	-193	-192	59	-3.94	-4.32	0.764	--	--
SL4.0ch01	213989	214424	Solyc01g005257.1	0	-	213989	214424	0	2	296,28,	0,407	-377	#NAME?	19.4	-1.79	-2.02	0.372	--	--
SL4.0ch01	222993	223406	Solyc01g005290.4	1e-116	-	222993	223406	0	2	293,36,	0,377	-116	-115	14.5	-1.44	-1.64	0.618	--	--
SL4.0ch01	246264	247310	Solyc01g005330.3	1e-117	-	246264	247310	0	2	584,15,	0,1031	-117	-116	23.6	-3.81	-4.18	-0.388	--	--
SL4.0ch01	255051	255171	Solyc01g005340.3	2.9e-07	-	255051	255171	0	1	120,	0	-6.54	-5.61	2.12	-3.01	-3.34	-1.47	--	--
SL4.0ch01	351394	351631	Solyc01g005490.3	7.9e-73	-	351394	351631	0	1	237,	0	-72.1	-71	6.13	-3	-3.33	0.61	--	--
SL4.0ch01	373297	373624	Solyc01g005540.4	4e-50	-	373297	373624	0	1	327,	0	-49.4	-48.3	22.8	-1.35	-1.54	0.692	--	--
SL4.0ch01	414231	414936	Solyc01g005570.4	7.9e-50	-	414231	414936	0	2	225,44,	0,661	-49.1	-48	5.09	-2.87	-3.18	-0.706	--	--
SL4.0ch01	432216	432573	Solyc01g005600.4	0	-	432216	432573	0	1	357,	0	-1150	#NAME?	15	-1.61	-1.83	-0.18	--	--
SL4.0ch01	628223	628642	Solyc01g005950.4	0	-	628223	628642	0	1	419,	0	-1420	#NAME?	18.5	-8.77	-9.37	0.462	--	--
SL4.0ch01	689409	689646	Solyc01g006020.4	0	-	689409	689646	0	1	237,	0	-491	#NAME?	13	-2.65	-2.95	0.376	--	--
SL4.0ch01	798925	799934	Solyc01g006140.4	9.99999999999999e-309	-	798925	799934	0	3	417,49,9,	0,601,1000	-308	-307	121	-24.7	-25.7	2	--	--
SL4.0ch01	807079	807316	Solyc01g006150.3	1e-118	-	807079	807316	0	1	237,	0	-118	-117	8.7	-2.89	-3.2	0.572	--	--
SL4.0ch01	815647	816658	Solyc01g006160.3	0	-	815647	816658	0	2	214,45,	0,966	-1080	#NAME?	11.2	-14.8	-15.6	0.499	--	--
SL4.0ch01	819246	819364	Solyc01g006170.4	5.2e-09	-	819246	819364	0	1	118,	0	-8.28	-7.33	1.54	-6.01	-6.5	-1.59	--	--
SL4.0ch01	828766	829036	Solyc01g006190.3	1e-245	-	828766	829036	0	1	270,	0	-245	-244	4.31	-6.58	-7.09	-0.507	--	--
SL4.0ch01	942189	942489	Solyc01g006350.4	1e-309	-	942189	942489	0	1	300,	0	-309	-307	46.4	-2.56	-2.85	0.448	--	--
SL4.0ch01	991515	991816	Solyc01g006370.3	0	-	991515	991816	0	1	301,	0	-390	#NAME?	26.3	-7.21	-7.75	1.05	--	--
SL4.0ch01	1040799	1041008	Solyc01g006430.3	1e-41	-	1040799	1041008	0	1	209,	0	-41	-39.9	3.06	-4.85	-5.27	-0.439	--	--
SL4.0ch01	1087895	1088224	Solyc01g006490.4	2e-42	-	1087895	1088224	0	1	329,	0	-41.7	-40.6	12.4	-2.92	-3.23	1.22	--	--
SL4.0ch01	1269434	1269734	Solyc01g006680.4	1e-202	-	1269434	1269734	0	1	300,	0	-202	-200	56.5	-8.54	-9.13	0.833	--	--
SL4.0ch01	1286504	1286802	Solyc01g006700.3	9.99999999999999e-296	-	1286504	1286802	0	1	298,	0	-295	-294	43.6	-1.88	-2.12	0.838	--	--
SL4.0ch01	1438255	1438674	Solyc01g006870.4	2e-60	-	1438255	1438674	0	1	419,	0	-59.7	-58.6	17.5	-1.6	-1.82	0.443	--	--
SL4.0ch01	1439887	1440037	Solyc01g006870.4	1.2e-09	-	1439887	1440037	0	1	150,	0	-8.92	-7.96	1.56	-11.8	-12.5	-1.83	--	--
SL4.0ch01	1479875	1480262	Solyc01g006900.3	0	-	1479875	1480262	0	1	387,	0	-3640	#NAME?	27.4	-176	-179	1.2	--	--
SL4.0ch01	1527320	1527859	Solyc01g006960.3	0	-	1527320	1527859	0	1	539,	0	-436	#NAME?	41.9	-13.1	-13.9	0.918	--	--
SL4.0ch01	1528097	1528339	Solyc01g006960.3	7.9e-18	-	1528097	1528339	0	2	90,61,	0,181	-17.1	-16.1	1.91	-2.16	-2.42	0.628	--	--
SL4.0ch01	1670547	1670906	Solyc01g007120.3	9.99999999999999e-275	-	1670547	1670906	0	1	359,	0	-274	-273	250	-1.74	-1.97	0.515	--	--
SL4.0ch01	1718688	1719515	Solyc01g007150.3	0	-	1718688	1719515	0	2	357,63,	0,764	-1030	#NAME?	32.7	-31.4	-32.6	1.38	--	--
SL4.0ch01	1855422	1855927	Solyc01g007740.4	0	-	1855422	1855927	0	1	505,	0	-543	#NAME?	40.1	-8.06	-8.64	0.849	--	--
SL4.0ch01	1969509	1969865	Solyc01g007860.3	0	-	1969509	1969865	0	1	356,	0	-2380	#NAME?	8.36	-10.2	-10.9	0.326	--	--
SL4.0ch01	1991991	1992320	Solyc01g007880.4	1e-123	-	1991991	1992320	0	1	329,	0	-123	-122	21.6	-1.33	-1.52	0.842	--	--
SL4.0ch01	2045962	2046382	Solyc01g007900.4	9.99999999999999e-229	-	2045962	2046382	0	1	420,	0	-228	-226	32.3	-5.98	-6.47	1.17	--	--
SL4.0ch01	2195223	2195791	Solyc01g008120.4	0	-	2195223	2195791	0	1	568,	0	-1330	#NAME?	34.9	-27.1	-28.1	0.949	--	--
SL4.0ch01	2275413	2276026	Solyc01g008180.3	2.5e-06	-	2275413	2276026	0	2	64,56,	0,557	-5.61	-4.69	1.52	-1.49	-1.69	-0.69	--	--
SL4.0ch01	2322471	2322708	Solyc01g008250.3	2e-94	-	2322471	2322708	0	1	237,	0	-93.7	-92.5	55.2	-2.25	-2.52	0.892	--	--
SL4.0ch01	2356491	2356908	Solyc01g008310.4	0	-	2356491	2356908	0	1	417,	0	-645	#NAME?	27.9	-6.72	-7.24	0.584	--	--
SL4.0ch01	2424882	2425266	Solyc01g008370.3	0	-	2424882	2425266	0	1	384,	0	-1540	#NAME?	35.1	-10.9	-11.5	0.578	--	--
SL4.0ch01	2489427	2489946	Solyc01g008460.3	0	-	2489427	2489946	0	2	399,41,	0,478	-848	#NAME?	13.4	-11.6	-12.3	0.995	--	--
SL4.0ch01	2578091	2578571	Solyc01g008530.3	1e-108	-	2578091	2578571	0	1	480,	0	-108	-107	81.4	-3.55	-3.91	0.772	--	--
SL4.0ch01	2593767	2594157	Solyc01g008550.4	0	-	2593767	2594157	0	1	390,	0	-4110	#NAME?	11.3	-1.4	-1.59	0.102	--	--
SL4.0ch01	2603585	2603854	Solyc01g008560.3	1e-202	-	2603585	2603854	0	1	269,	0	-202	-201	15.5	-3.06	-3.39	0.586	--	--
SL4.0ch01	2784216	2784482	Solyc01g008810.3	1e-103	-	2784216	2784482	0	1	266,	0	-103	-102	11	-2.75	-3.06	0.526	--	--
SL4.0ch01	2896157	2896457	Solyc01g008930.4	6.3e-86	-	2896157	2896457	0	1	300,	0	-85.2	-84	15.1	-3.87	-4.24	1.32	--	--
SL4.0ch01	2907638	2907959	Solyc01g008950.4	0	-	2907638	2907959	0	1	321,	0	-1880	#NAME?	10.3	-5.87	-6.35	-0.219	--	--
SL4.0ch01	2937224	2937522	Solyc01g008970.4	7.9e-92	-	2937224	2937522	0	1	298,	0	-91.1	-89.9	1.55	-146	-148	-1.67	--	--
SL4.0ch01	2969527	2969857	Solyc01g009020.4	0	-	2969527	2969857	0	1	330,	0	-352	#NAME?	23.2	-2.97	-3.29	0.384	--	--
SL4.0ch01	2993158	2993427	Solyc01g009050.3	0	-	2993158	2993427	0	1	269,	0	-434	#NAME?	28.7	-3.88	-4.25	0.882	--	--
SL4.0ch01	3022648	3022917	Solyc01g009070.3	0	-	3022648	3022917	0	1	269,	0	-358	#NAME?	34.2	-1.46	-1.66	0.526	--	--
SL4.0ch01	3041992	3045382	Solyc01g009090.3	0	-	3041992	3045382	0	2	867,1,	0,3389	-2200	#NAME?	23.2	-64.7	-66.4	1.06	--	--
SL4.0ch01	3245732	3245972	Solyc01g009280.4	1e-82	-	3245732	3245972	0	1	240,	0	-82	-80.8	5.62	-6.73	-7.25	-0.862	--	--
SL4.0ch01	3266875	3267294	Solyc01g009290.4	0	-	3266875	3267294	0	1	419,	0	-1340	#NAME?	52.5	-16.2	-17	1.41	--	--
SL4.0ch01	3619524	3619788	Solyc01g009443.1	0	-	3619524	3619788	0	1	264,	0	-679	#NAME?	14.8	-12.9	-13.6	0.768	Solyc01g009443.1	Mitochondrial inner membrane protease ATP23 (AHRD V3.3 *** A0A2G3DGC1_CAPCH)
SL4.0ch01	4082831	4083188	Solyc01g009750.3	0	-	4082831	4083188	0	1	357,	0	-1780	#NAME?	32	-23.5	-24.5	0.877	--	--
SL4.0ch01	4589082	4589526	Solyc01g009970.3	0	-	4589082	4589526	0	1	444,	0	-394	#NAME?	17.6	-4.49	-4.9	0.832	--	--
SL4.0ch01	4678593	4678891	Solyc01g010030.3	1e-97	-	4678593	4678891	0	1	298,	0	-97	-95.8	15.4	-2.36	-2.64	0.844	--	--
SL4.0ch01	5087160	5087428	Solyc01g010270.3	1e-162	-	5087160	5087428	0	1	268,	0	-162	-161	23.8	-5.17	-5.62	0.889	--	--
SL4.0ch01	5111544	5111843	Solyc01g010290.4	1e-245	-	5111544	5111843	0	1	299,	0	-245	-243	34.7	-7.59	-8.14	1.12	--	--
SL4.0ch01	5372509	5373278	Solyc01g010440.4	1e-101	-	5372509	5373278	0	2	435,72,	0,697	-101	-99.7	5.49	-8.9	-9.51	-0.845	--	--
SL4.0ch01	5618714	5619134	Solyc01g010570.4	1e-122	-	5618714	5619134	0	1	420,	0	-122	-121	5.75	-4.02	-4.41	0.625	--	--
SL4.0ch01	5692075	5692402	Solyc01g010650.3	0	-	5692075	5692402	0	1	327,	0	-613	#NAME?	11	-3.16	-3.49	0.267	--	--
SL4.0ch01	6262144	6262603	Solyc01g010830.4	0	-	6262144	6262603	0	2	277,76,	0,383	#NAME?	#NAME?	67.1	-8.13	-8.7	1.76	--	--
SL4.0ch01	6348475	6348740	Solyc01g010880.3	1e-102	-	6348475	6348740	0	1	265,	0	-102	-101	68.3	-5.08	-5.52	1.19	--	--
SL4.0ch01	6472820	6473377	Solyc01g010920.2	4e-68	-	6472820	6473377	0	1	557,	0	-67.4	-66.2	15.9	-1.77	-2	0.54	--	--
SL4.0ch01	6533945	6535161	Solyc01g010950.3	0	-	6533945	6535161	0	2	590,34,	0,1182	-690	#NAME?	36.3	-5.54	-6	0.799	--	--
SL4.0ch01	6895221	6896201	Solyc01g011000.3	0	-	6895221	6896201	0	2	375,8,	0,972	-2130	#NAME?	20.4	-26.5	-27.5	0.556	--	--
SL4.0ch01	7051208	7053765	Solyc01g011040.3	0	-	7051208	7053765	0	3	427,72,7,	0,503,2550	-3930	#NAME?	39.7	-74	-75.8	1.22	--	--
SL4.0ch01	8728893	8729461	Solyc01g011350.3	0	-	8728893	8729461	0	1	568,	0	-570	#NAME?	47.3	-12.1	-12.8	0.993	--	--
SL4.0ch01	11925478	11926111	Solyc01g014230.4	0	-	11925478	11926111	0	2	404,16,	0,617	-742	#NAME?	19.8	-1.66	-1.88	0.413	--	--
SL4.0ch01	13994826	13995005	Solyc01g014480.3	1e-10	-	13994826	13995005	0	1	179,	0	-10	-9.09	3.5	-1.78	-2.01	-0.935	--	--
SL4.0ch01	15613793	15614146	Solyc01g014850.4	0	-	15613793	15614146	0	1	353,	0	-573	#NAME?	21.8	-22.8	-23.8	1.26	--	--
SL4.0ch01	32857835	32858313	Solyc01g022740.3	1.6e-81	-	32857835	32858313	0	1	478,	0	-80.8	-79.6	9.59	-5.33	-5.78	1.34	--	--
SL4.0ch01	32950354	32950820	Solyc01g022750.3	0	-	32950354	32950820	0	1	466,	0	-1640	#NAME?	28.4	-44.7	-46.1	1.06	--	--
SL4.0ch01	33122619	33123210	Solyc01g034020.3	0	-	33122619	33123210	0	1	591,	0	-1390	#NAME?	64.8	-6.3	-6.79	0.46	--	--
SL4.0ch01	34033553	34033942	Solyc01g034150.4	1e-184	-	34033553	34033942	0	1	389,	0	-184	-183	30.6	-3.21	-3.54	0.89	--	--
SL4.0ch01	35741985	35742772	Solyc01g028930.4	0	-	35741985	35742772	0	3	273,76,5,	0,612,782	-815	#NAME?	39.6	-4.08	-4.47	0.675	--	--
SL4.0ch01	41222212	41222715	Solyc01g049680.3	0	-	41222212	41222715	0	1	503,	0	-3830	#NAME?	28.8	-86.6	-88.6	1.29	--	--
SL4.0ch01	42088158	42088484	Solyc01g049880.3	1e-168	-	42088158	42088484	0	1	326,	0	-168	-166	18.4	-1.36	-1.55	0.362	--	--
SL4.0ch01	42198837	42199164	Solyc01g049890.3	0	-	42198837	42199164	0	1	327,	0	-1600	#NAME?	35.4	-63.8	-65.5	1.43	--	--
SL4.0ch01	42498056	42502889	Solyc01g049910.4	5e-73	-	42498056	42502889	0	2	341,255,	0,4578	-72.3	-71.1	14.3	-6.94	-7.47	1.85	--	--
SL4.0ch01	43058917	43060150	Solyc01g049960.4	0	-	43058917	43060150	0	3	351,59,6,	0,459,1227	-2190	#NAME?	76.4	-5.98	-6.47	0.844	--	--
SL4.0ch01	47804228	47804706	Solyc01g056520.3	0	-	47804228	47804706	0	1	478,	0	-1230	#NAME?	45.3	-35	-36.2	1.31	--	--
SL4.0ch01	47964668	47965295	Solyc01g056570.3	0	-	47964668	47965295	0	1	627,	0	-372	#NAME?	8.93	-6.19	-6.68	0.591	--	--
SL4.0ch01	49184800	49185161	Solyc01g056690.4	1e-242	-	49184800	49185161	0	1	361,	0	-242	-240	126	-8.1	-8.67	1.63	--	--
SL4.0ch01	49540916	49541301	Solyc01g056720.4	0	-	49540916	49541301	0	1	385,	0	-1560	#NAME?	87.7	-33.2	-34.4	1.71	--	--
SL4.0ch01	50003124	50006490	Solyc01g056810.4	0	-	50003124	50006490	0	2	434,5,	0,3361	#NAME?	#NAME?	55.2	-6.36	-6.86	1.7	--	--
SL4.0ch01	51601462	51601788	Solyc01g057090.4	0	-	51601462	51601788	0	1	326,	0	-633	#NAME?	40.1	-8.01	-8.58	1.02	--	--
SL4.0ch01	53724842	53725143	Solyc01g057310.4	1.3e-27	-	53724842	53725143	0	1	301,	0	-26.9	-25.9	27.1	-1.93	-2.18	2.94	--	--
SL4.0ch01	53765608	53766883	Solyc01g057340.3	1e-84	-	53765608	53766883	0	4	207,74,39,5,	0,738,1144,1270	-84	-82.8	23.6	-1.41	-1.61	0.927	--	--
SL4.0ch01	57092395	57092636	Solyc01g057780.3	1.6e-48	-	57092395	57092636	0	1	241,	0	-47.8	-46.7	15.2	-1.5	-1.71	0.527	--	--
SL4.0ch01	57278767	57279035	Solyc01g057840.3	1e-213	-	57278767	57279035	0	1	268,	0	-213	-212	14.6	-6.13	-6.62	-0.918	--	--
SL4.0ch01	57370599	57371049	Solyc01g057900.3	0	-	57370599	57371049	0	1	450,	0	-1710	#NAME?	28.9	-35.4	-36.6	1.18	--	--
SL4.0ch01	58771179	58771572	Solyc01g058200.3	0	-	58771179	58771572	0	1	393,	0	-711	#NAME?	17.2	-15.8	-16.6	0.982	--	--
SL4.0ch01	59095701	59095851	Solyc01g058260.4	2e-59	-	59095701	59095851	0	1	150,	0	-58.7	-57.6	3.8	-2.8	-3.11	-0.727	--	--
SL4.0ch01	59577479	59578147	Solyc01g058390.3	0	-	59577479	59578147	0	2	549,19,	0,649	-329	#NAME?	42.7	-18.4	-19.3	1.39	--	--
SL4.0ch01	61179537	61179959	Solyc01g058730.4	0	-	61179537	61179959	0	2	293,38,	0,384	-416	#NAME?	36	-6.39	-6.89	0.831	--	--
SL4.0ch01	61829189	61829542	Solyc01g059830.3	1e-158	-	61829189	61829542	0	1	353,	0	-158	-157	16	-6.88	-7.4	0.883	--	--
SL4.0ch01	62089253	62089790	Solyc01g059860.3	0	-	62089253	62089790	0	1	537,	0	-676	#NAME?	69.2	-14	-14.8	0.893	--	--
SL4.0ch01	62126868	62127316	Solyc01g059870.4	2.5e-54	-	62126868	62127316	0	1	448,	0	-53.6	-52.5	10.5	-1.57	-1.79	0.384	--	--
SL4.0ch01	62136813	62137052	Solyc01g059880.3	5e-54	-	62136813	62137052	0	1	239,	0	-53.3	-52.2	13.6	-1.49	-1.7	-0.504	--	--
SL4.0ch01	62636170	62636618	Solyc01g060040.3	0	-	62636170	62636618	0	1	448,	0	-415	#NAME?	17.3	-14.2	-15	1.55	--	--
SL4.0ch01	62712264	62712563	Solyc01g060070.3	0	-	62712264	62712563	0	1	299,	0	-363	#NAME?	30.4	-9.66	-10.3	1.13	--	--
SL4.0ch01	62728281	62728821	Solyc01g060080.4	0	-	62728281	62728821	0	1	540,	0	-995	#NAME?	26.8	-20.7	-21.6	1.02	--	--
SL4.0ch01	62874631	62875197	Solyc01g060140.4	0	-	62874631	62875197	0	1	566,	0	-1980	#NAME?	29.3	-55.9	-57.5	1.37	--	--
SL4.0ch01	64577784	64578202	Solyc01g065540.3	6.3e-88	-	64577784	64578202	0	1	418,	0	-87.2	-86	15.8	-3.97	-4.35	0.674	--	--
SL4.0ch01	65078958	65080094	Solyc01g065720.4	0	-	65078958	65080094	0	2	1025,21,	0,1115	-2210	#NAME?	93.7	-75.5	-77.3	1.29	--	--
SL4.0ch01	65768297	65768682	Solyc01g066060.4	9.88131291682493e-323	-	65768297	65768682	0	1	385,	0	-322	-321	32.4	-1.37	-1.57	0.41	--	--
SL4.0ch01	67245450	67246407	Solyc01g066480.3	1e-187	-	67245450	67246407	0	2	358,3,	0,954	-187	-186	47.7	-1.57	-1.79	0.497	--	--
SL4.0ch01	67289468	67289829	Solyc01g066520.3	2e-96	-	67289468	67289829	0	1	361,	0	-95.7	-94.5	1.98	-21.8	-22.7	-0.824	--	--
SL4.0ch01	67457388	67460450	Solyc01g066590.3	0	-	67457388	67460450	0	2	444,6,	0,3056	-1090	#NAME?	19.5	-10.1	-10.7	0.73	--	--
SL4.0ch01	67642027	67642323	Solyc01g066720.3	0	-	67642027	67642323	0	1	296,	0	-572	#NAME?	3.97	-3.76	-4.13	0.159	--	--
SL4.0ch01	67663516	67664046	Solyc01g066740.3	1.3e-35	-	67663516	67664046	0	2	238,32,	0,498	-34.9	-33.8	11.8	-1.45	-1.65	0.77	--	--
SL4.0ch01	68198313	68198672	Solyc01g067090.4	1.3e-16	-	68198313	68198672	0	1	359,	0	-15.9	-14.9	41.2	-1.53	-1.74	-0.687	--	--
SL4.0ch01	68235075	68235854	Solyc01g067100.4	0	-	68235075	68235854	0	2	684,4,	0,775	-2540	#NAME?	12.7	-56.6	-58.2	0.954	--	--
SL4.0ch01	68611012	68611400	Solyc01g067380.4	1e-149	-	68611012	68611400	0	1	388,	0	-149	-148	35.9	-1.66	-1.88	0.234	--	--
SL4.0ch01	68961734	68962181	Solyc01g067490.4	0	-	68961734	68962181	0	1	447,	0	-557	#NAME?	50.3	-9.72	-10.4	1.34	--	--
SL4.0ch01	69071331	69071660	Solyc01g067550.3	1e-246	-	69071331	69071660	0	1	329,	0	-246	-245	101	-8.14	-8.71	0.874	--	--
SL4.0ch01	69154034	69154303	Solyc01g067580.4	2.1e-07	-	69154034	69154303	0	1	269,	0	-6.68	-5.75	2.07	-2.85	-3.16	-1.07	--	--
SL4.0ch01	69158443	69158831	Solyc01g067590.3	0	-	69158443	69158831	0	1	388,	0	-858	#NAME?	35	-11.1	-11.7	0.87	--	--
SL4.0ch01	69241853	69242151	Solyc01g067630.3	1e-240	-	69241853	69242151	0	1	298,	0	-240	-239	27.5	-1.33	-1.52	-0.573	--	--
SL4.0ch01	69330496	69330646	Solyc01g067680.3	1.6e-16	-	69330496	69330646	0	1	150,	0	-15.8	-14.8	4.6	-1.38	-1.58	-0.65	--	--
SL4.0ch01	69547239	69548185	Solyc01g067800.3	1e-232	-	69547239	69548185	0	3	34,502,1,	0,131,945	-232	-231	8.37	-4.21	-4.6	0.712	--	--
SL4.0ch01	69639822	69639971	Solyc01g067890.4	1.3e-11	-	69639822	69639971	0	1	149,	0	-10.9	-9.96	1.3	-14.3	-15.1	-0.972	--	--
SL4.0ch01	69840335	69841451	Solyc01g068030.3	9.99999999999999e-248	-	69840335	69841451	0	4	405,48,49,6,	0,592,854,1110	-247	-246	7.15	-3.44	-3.79	0.563	--	--
SL4.0ch01	69857086	69857603	Solyc01g068060.4	0	-	69857086	69857603	0	2	363,52,	0,465	-913	#NAME?	15.9	-3.75	-4.12	0.354	--	--
SL4.0ch01	69983916	69984306	Solyc01g068100.4	0	-	69983916	69984306	0	1	390,	0	-909	#NAME?	71.8	-5.27	-5.71	0.342	--	--
SL4.0ch01	70041183	70041593	Solyc01g068150.3	0	-	70041183	70041593	0	1	410,	0	-848	#NAME?	25.9	-22.3	-23.2	1.52	--	--
SL4.0ch01	70079226	70079521	Solyc01g068190.3	3.2e-41	-	70079226	70079521	0	1	295,	0	-40.5	-39.4	42.9	-3.57	-3.93	1.46	--	--
SL4.0ch01	70083354	70083683	Solyc01g068200.4	1e-193	-	70083354	70083683	0	1	329,	0	-193	-191	13.2	-7.71	-8.27	0.898	--	--
SL4.0ch01	70204619	70204919	Solyc01g068280.3	1e-41	-	70204619	70204919	0	1	300,	0	-41	-39.9	10.9	-1.92	-2.17	0.858	--	--
SL4.0ch01	70336646	70336825	Solyc01g068330.4	3.2e-20	-	70336646	70336825	0	1	179,	0	-19.5	-18.5	8.32	-1.48	-1.68	-0.754	--	--
SL4.0ch01	70374482	70374768	Solyc01g068380.3	4e-12	-	70374482	70374768	0	2	153,55,	0,231	-11.4	-10.5	2.98	-1.4	-1.6	-0.915	--	--
SL4.0ch01	70391788	70392176	Solyc01g068390.3	1e-149	-	70391788	70392176	0	1	388,	0	-149	-147	6.35	-1.92	-2.16	-0.312	--	--
SL4.0ch01	70493221	70493461	Solyc01g068460.4	1e-101	-	70493221	70493461	0	1	240,	0	-101	-99.3	18.2	-2.04	-2.3	0.681	--	--
SL4.0ch01	70495891	70496042	Solyc01g068460.4	9.8e-06	-	70495891	70496042	0	1	151,	0	-5.01	-4.1	1.68	-4.53	-4.94	-1.41	--	--
SL4.0ch01	70548562	70548743	Solyc01g068530.3	6.3e-48	-	70548562	70548743	0	1	181,	0	-47.2	-46.1	4.7	-7.9	-8.47	-0.915	--	--
SL4.0ch01	70564528	70565019	Solyc01g068560.3	1.6e-72	-	70564528	70565019	0	2	370,20,	0,471	-71.8	-70.6	28.5	-1.74	-1.97	0.892	--	--
SL4.0ch01	70921029	70921942	Solyc01g079250.3	0	-	70921029	70921942	0	2	470,8,	0,905	-3310	#NAME?	19.6	-112	-114	1.22	--	--
SL4.0ch01	70978177	70978717	Solyc01g079330.3	0	-	70978177	70978717	0	1	540,	0	-850	#NAME?	42.4	-12.3	-13	1.28	--	--
SL4.0ch01	71059074	71059343	Solyc01g079400.3	6.3e-22	-	71059074	71059343	0	1	269,	0	-21.2	-20.1	2.28	-2.81	-3.12	-0.679	--	--
SL4.0ch01	71081675	71082781	Solyc01g079450.3	0	-	71081675	71082781	0	2	338,20,	0,1086	-2100	#NAME?	37.6	-38.1	-39.4	1.32	--	--
SL4.0ch01	71284512	71284692	Solyc01g079600.4	4e-68	-	71284512	71284692	0	1	180,	0	-67.4	-66.2	2.29	-17.7	-18.6	-1.29	--	--
SL4.0ch01	71333960	71334434	Solyc01g079640.4	9.99999999999999e-207	-	71333960	71334434	0	1	474,	0	-206	-205	11	-5.63	-6.09	1.08	--	--
SL4.0ch01	71375381	71375739	Solyc01g079690.4	1e-223	-	71375381	71375739	0	1	358,	0	-223	-222	29.1	-4.23	-4.62	1.12	--	--
SL4.0ch01	71393092	71393419	Solyc01g079710.3	0	-	71393092	71393419	0	1	327,	0	-1570	#NAME?	25.2	-26.5	-27.5	1.38	--	--
SL4.0ch01	71402159	71403383	Solyc01g079720.3	1e-297	-	71402159	71403383	0	3	405,55,19,	0,484,1205	-297	-296	120	-16.3	-17.1	1.37	--	--
SL4.0ch01	71501161	71501425	Solyc01g079780.3	1e-172	-	71501161	71501425	0	1	264,	0	-172	-170	7.69	-7.25	-7.79	-0.725	--	--
SL4.0ch01	71512475	71512775	Solyc01g079800.4	1e-172	-	71512475	71512775	0	1	300,	0	-172	-171	75.3	-2.14	-2.4	1.15	--	--
SL4.0ch01	71532118	71532444	Solyc01g079820.3	0	-	71532118	71532444	0	1	326,	0	-413	#NAME?	28.5	-3.85	-4.22	0.491	--	--
SL4.0ch01	71547506	71547867	Solyc01g079840.3	0	-	71547506	71547867	0	1	361,	0	-561	#NAME?	46.1	-9.81	-10.4	0.779	--	--
SL4.0ch01	71719774	71719893	Solyc01g080010.2	1e-11	-	71719774	71719893	0	1	119,	0	-11	-10.1	3.17	-20.6	-21.5	-1.4	--	--
SL4.0ch01	71839681	71840248	Solyc01g080110.3	0	-	71839681	71840248	0	1	567,	0	-520	#NAME?	19.8	-1.38	-1.57	-0.31	--	--
SL4.0ch01	71873707	71874245	Solyc01g080140.3	0	-	71873707	71874245	0	2	379,35,	0,503	-1380	#NAME?	14.3	-4.89	-5.32	0.493	--	--
SL4.0ch01	71984775	71985076	Solyc01g080200.3	1e-205	-	71984775	71985076	0	1	301,	0	-205	-204	35.5	-1.92	-2.16	0.693	--	--
SL4.0ch01	72002517	72002994	Solyc01g080210.3	9.99999999999999e-234	-	72002517	72002994	0	1	477,	0	-233	-232	21.9	-1.46	-1.66	0.497	--	--
SL4.0ch01	72050415	72050922	Solyc01g080250.3	0	-	72050415	72050922	0	1	507,	0	-540	#NAME?	18.8	-5.8	-6.27	0.437	--	--
SL4.0ch01	72074645	72075155	Solyc01g080270.3	0	-	72074645	72075155	0	1	510,	0	-2710	#NAME?	31.4	-66.5	-68.2	1.29	--	--
SL4.0ch01	72138935	72139172	Solyc01g080340.3	1.1e-09	-	72138935	72139172	0	1	237,	0	-8.97	-8.02	1.62	-8.88	-9.49	-1.44	--	--
SL4.0ch01	72411040	72411362	Solyc01g080590.3	9.99999999999999e-278	-	72411040	72411362	0	1	322,	0	-277	-275	30	-12.7	-13.4	1.61	--	--
SL4.0ch01	72472724	72472994	Solyc01g080660.3	1e-173	-	72472724	72472994	0	1	270,	0	-173	-172	73.3	-1.95	-2.2	1.22	--	--
SL4.0ch01	72554521	72554850	Solyc01g080760.4	1e-119	-	72554521	72554850	0	1	329,	0	-119	-117	45.5	-1.91	-2.16	0.897	--	--
SL4.0ch01	72561106	72561256	Solyc01g080760.4	5.5e-05	-	72561106	72561256	0	1	150,	0	-4.26	-3.35	2.02	-3.51	-3.86	-2.55	--	--
SL4.0ch01	72700516	72700847	Solyc01g080840.3	0	-	72700516	72700847	0	1	331,	0	-1030	#NAME?	33	-34.9	-36.1	1.71	--	--
SL4.0ch01	72750348	72750736	Solyc01g080860.3	0	-	72750348	72750736	0	1	388,	0	-1210	#NAME?	23.3	-22.2	-23.1	0.825	--	--
SL4.0ch01	72768766	72769249	Solyc01g080880.4	0	-	72768766	72769249	0	2	175,95,	0,388	-1300	#NAME?	13.8	-26.2	-27.3	0.918	--	--
SL4.0ch01	72892773	72893071	Solyc01g081010.4	1e-223	-	72892773	72893071	0	1	298,	0	-223	-222	4.33	-3.13	-3.46	-0.359	--	--
SL4.0ch01	72901835	72902251	Solyc01g081030.4	0	-	72901835	72902251	0	1	416,	0	-1000	#NAME?	12	-3.19	-3.52	0.337	--	--
SL4.0ch01	73035778	73036186	Solyc01g081150.3	0	-	73035778	73036186	0	1	408,	0	#NAME?	#NAME?	43.8	-3.26	-3.59	0.674	--	--
SL4.0ch01	73260312	73260699	Solyc01g081470.4	1e-181	-	73260312	73260699	0	1	387,	0	-181	-180	14.6	-2.32	-2.59	0.638	--	--
SL4.0ch01	73296427	73297058	Solyc01g081520.3	0	-	73296427	73297058	0	2	482,26,	0,605	-448	#NAME?	29.2	-9.38	-10	1.17	--	--
SL4.0ch01	73313719	73313989	Solyc01g081540.4	0	-	73313719	73313989	0	1	270,	0	-390	#NAME?	46.3	-6.97	-7.5	2.53	--	--
SL4.0ch01	73456810	73457196	Solyc01g073650.3	0	-	73456810	73457196	0	1	386,	0	-1240	#NAME?	33.3	-34.9	-36.2	1.05	--	--
SL4.0ch01	73467196	73467434	Solyc01g073660.3	1e-118	-	73467196	73467434	0	1	238,	0	-118	-117	47.9	-7.42	-7.97	0.792	--	--
SL4.0ch01	73492869	73493221	Solyc01g073690.2	0	-	73492869	73493221	0	1	352,	0	-350	#NAME?	5.54	-1.83	-2.07	-0.221	--	--
SL4.0ch01	73636714	73640343	Solyc01g073870.4	1e-245	-	73636714	73640343	0	2	282,47,	0,3582	-245	-243	45.5	-4.48	-4.89	0.915	--	--
SL4.0ch01	73695032	73695451	Solyc01g073920.3	0	-	73695032	73695451	0	1	419,	0	-806	#NAME?	23.8	-8.9	-9.51	0.848	--	--
SL4.0ch01	73713355	73713708	Solyc01g073940.3	9.99999999999999e-297	-	73713355	73713708	0	1	353,	0	-296	-295	15	-16.3	-17.1	2.04	--	--
SL4.0ch01	73743955	73744313	Solyc01g073960.4	0	-	73743955	73744313	0	1	358,	0	-436	#NAME?	115	-6.63	-7.14	0.602	--	--
SL4.0ch01	73768406	73768736	Solyc01g074010.4	1e-202	-	73768406	73768736	0	1	330,	0	-202	-201	21.7	-1.74	-1.97	0.348	--	--
SL4.0ch01	73950393	73950993	Solyc01g086750.4	0	-	73950393	73950993	0	1	600,	0	-767	#NAME?	22.1	-2.42	-2.71	0.247	--	--
SL4.0ch01	74058861	74059748	Solyc01g086890.3	0	-	74058861	74059748	0	2	337,84,	0,803	-2040	#NAME?	41.4	-92.5	-94.6	1.57	--	--
SL4.0ch01	74197197	74198700	Solyc01g087030.3	0	-	74197197	74198700	0	3	203,64,32,	0,1076,1471	-1300	#NAME?	17.6	-38.2	-39.5	1.52	--	--
SL4.0ch01	74350296	74350564	Solyc01g087170.3	5e-34	-	74350296	74350564	0	2	54,187,	0,81	-33.3	-32.3	3.35	-4.86	-5.29	-0.558	--	--
SL4.0ch01	74376377	74376841	Solyc01g087200.3	3.2e-85	-	74376377	74376841	0	2	279,50,	0,414	-84.5	-83.3	12.3	-2.01	-2.27	1.01	--	--
SL4.0ch01	74379950	74380399	Solyc01g087210.3	0	-	74379950	74380399	0	1	449,	0	-1890	#NAME?	7.21	-1.47	-1.67	0.114	--	--
SL4.0ch01	74432004	74432462	Solyc01g087250.3	0	-	74432004	74432462	0	2	288,69,	0,389	-336	#NAME?	55.6	-1.82	-2.06	0.836	--	--
SL4.0ch01	74468368	74468787	Solyc01g087290.3	0	-	74468368	74468787	0	1	419,	0	-798	#NAME?	56.8	-3.39	-3.73	0.667	--	--
SL4.0ch01	74476950	74479692	Solyc01g087300.3	0	-	74476950	74479692	0	2	401,13,	0,2729	-1030	#NAME?	29.5	-5.92	-6.4	0.773	--	--
SL4.0ch01	74531825	74533063	Solyc01g087330.4	1e-189	-	74531825	74533063	0	2	521,242,	0,996	-189	-187	14.5	-8.73	-9.33	1.02	--	--
SL4.0ch01	74557714	74558187	Solyc01g087360.3	2e-32	-	74557714	74558187	0	1	473,	0	-31.7	-30.6	49.9	-2.29	-2.56	2.3	--	--
SL4.0ch01	74560411	74560796	Solyc01g087370.2	1e-139	-	74560411	74560796	0	1	385,	0	-139	-137	45.6	-11.2	-11.9	1.77	--	--
SL4.0ch01	74594430	74594821	Solyc01g087400.4	0	-	74594430	74594821	0	1	391,	0	-1050	#NAME?	52.9	-35.4	-36.6	2.12	--	--
SL4.0ch01	74617683	74618102	Solyc01g087420.4	0	-	74617683	74618102	0	1	419,	0	-698	#NAME?	55.8	-5.25	-5.69	0.911	--	--
SL4.0ch01	74803567	74804133	Solyc01g087610.3	9.99999999999999e-277	-	74803567	74804133	0	1	566,	0	-276	-274	32.4	-13.8	-14.5	1.34	--	--
SL4.0ch01	74829605	74829874	Solyc01g087640.3	1.3e-54	-	74829605	74829874	0	1	269,	0	-53.9	-52.8	6.4	-1.95	-2.19	-0.472	--	--
SL4.0ch01	74916483	74916805	Solyc01g087750.4	5e-37	-	74916483	74916805	0	2	204,33,	0,289	-36.3	-35.3	14.6	-2.95	-3.27	2.24	--	--
SL4.0ch01	74971641	74972029	Solyc01g087870.4	0	-	74971641	74972029	0	1	388,	0	-501	#NAME?	56.4	-5.18	-5.63	0.877	--	--
SL4.0ch01	75011915	75012239	Solyc01g087900.3	1e-212	-	75011915	75012239	0	1	324,	0	-212	-210	31.4	-5.41	-5.86	-0.355	--	--
SL4.0ch01	75016031	75016391	Solyc01g087910.4	0	-	75016031	75016391	0	1	360,	0	-390	#NAME?	42.6	-3.52	-3.87	0.766	--	--
SL4.0ch01	75170121	75170332	Solyc01g088090.3	1.6e-31	-	75170121	75170332	0	1	211,	0	-30.8	-29.7	4.05	-3.8	-4.17	-0.956	--	--
SL4.0ch01	75233223	75233550	Solyc01g088140.3	0	-	75233223	75233550	0	1	327,	0	-334	#NAME?	12.3	-2.83	-3.15	0.574	--	--
SL4.0ch01	75238331	75238600	Solyc01g088150.3	1e-126	-	75238331	75238600	0	1	269,	0	-126	-125	18.5	-1.89	-2.13	0.54	--	--
SL4.0ch01	75383494	75383674	Solyc01g088380.3	5e-18	-	75383494	75383674	0	1	180,	0	-17.3	-16.3	6.03	-6.95	-7.48	4.75	--	--
SL4.0ch01	75403258	75403495	Solyc01g088390.3	1.6e-40	-	75403258	75403495	0	1	237,	0	-39.8	-38.7	4.47	-3.15	-3.48	0.88	--	--
SL4.0ch01	75581071	75581497	Solyc01g088560.3	0	-	75581071	75581497	0	2	198,102,	0,324	-901	#NAME?	18.7	-8.79	-9.4	0.723	--	--
SL4.0ch01	75649658	75650190	Solyc01g088640.4	0	-	75649658	75650190	0	2	373,73,	0,459	-671	#NAME?	76.2	-11.1	-11.8	1.5	--	--
SL4.0ch01	75683238	75683626	Solyc01g088690.3	9.99999999999999e-217	-	75683238	75683626	0	1	388,	0	-216	-215	4.49	-3.38	-3.72	0.465	--	--
SL4.0ch01	75714717	75715072	Solyc01g088710.3	2e-100	-	75714717	75715072	0	1	355,	0	-99.7	-98.5	49	-6.81	-7.33	1.41	--	--
SL4.0ch01	75744662	75745049	Solyc01g088730.3	2e-78	-	75744662	75745049	0	1	387,	0	-77.7	-76.5	4.43	-2.38	-2.66	-0.598	--	--
SL4.0ch01	75926792	75927302	Solyc01g089980.4	0	-	75926792	75927302	0	1	510,	0	-1200	#NAME?	21.4	-36	-37.2	1.34	--	--
SL4.0ch01	75974698	75975246	Solyc01g090050.4	9.99999999999999e-276	-	75974698	75975246	0	2	99,361,	0,187	-275	-273	8.14	-2.64	-2.94	0.386	--	--
SL4.0ch01	76047853	76048182	Solyc01g090190.3	0	-	76047853	76048182	0	1	329,	0	-1320	#NAME?	33.7	-55	-56.5	1.06	--	--
SL4.0ch01	76112551	76113028	Solyc01g090230.3	0	-	76112551	76113028	0	1	477,	0	-1210	#NAME?	158	-27.4	-28.5	1.33	--	--
SL4.0ch01	76327855	76328423	Solyc01g090420.4	0	-	76327855	76328423	0	1	568,	0	-718	#NAME?	22.2	-12.2	-12.9	0.953	--	--
SL4.0ch01	76397978	76398307	Solyc01g090480.4	1e-161	-	76397978	76398307	0	1	329,	0	-161	-160	10.9	-4.18	-4.57	0.632	--	--
SL4.0ch01	76498057	76498535	Solyc01g090590.3	0	-	76498057	76498535	0	1	478,	0	-451	#NAME?	7.99	-1.81	-2.05	0.323	--	--
SL4.0ch01	76524012	76524252	Solyc01g090650.1	2e-29	-	76524012	76524252	0	1	240,	0	-28.7	-27.7	14.6	-1.49	-1.7	1.6	Solyc01g090650.1	SNF2 domain-containing protein / helicase domain-containing protein (AHRD V3.3 *** A0A1P8AXX5_ARATH)
SL4.0ch01	76564457	76564577	Solyc01g090680.3	2.5e-17	-	76564457	76564577	0	1	120,	0	-16.6	-15.6	1.96	-3.49	-3.84	-0.904	--	--
SL4.0ch01	76570448	76570687	Solyc01g090693.1	1e-221	-	76570448	76570687	0	1	239,	0	-221	-220	7.91	-1.6	-1.81	0.219	Solyc01g090693.1	3-hydroxyisobutyryl-CoA hydrolase-like protein 1, mitochondrial (AHRD V3.3 *** A0A1U8EBI0_CAPAN)
SL4.0ch01	76666064	76666448	Solyc01g090770.4	1e-136	-	76666064	76666448	0	1	384,	0	-136	-135	9.4	-5.16	-5.6	0.831	--	--
SL4.0ch01	76832154	76832423	Solyc01g090880.3	0	-	76832154	76832423	0	1	269,	0	-390	#NAME?	12.1	-7.05	-7.58	0.927	--	--
SL4.0ch01	76923495	76925407	Solyc01g090990.3	0	-	76923495	76925407	0	2	382,31,	0,1881	-915	#NAME?	45.3	-15.5	-16.3	0.821	--	--
SL4.0ch01	76967893	76968578	Solyc01g091020.3	0	-	76967893	76968578	0	1	685,	0	-983	#NAME?	34.2	-10.9	-11.6	0.84	--	--
SL4.0ch01	77041852	77042301	Solyc01g091080.3	9.99988867182683e-320	-	77041852	77042301	0	1	449,	0	-319	-317	203	-6.2	-6.7	1.13	--	--
SL4.0ch01	77205199	77205378	Solyc01g091320.3	4.8e-07	-	77205199	77205378	0	1	179,	0	-6.32	-5.39	3.1	-5.14	-5.59	-2.19	--	--
SL4.0ch01	77235731	77236062	Solyc01g091350.4	0	-	77235731	77236062	0	1	331,	0	-1140	#NAME?	15.8	-36.2	-37.4	1.13	--	--
SL4.0ch01	77300412	77300640	Solyc01g091430.2	2.5e-12	-	77300412	77300640	0	1	228,	0	-11.6	-10.6	17.5	-4.5	-4.91	3.78	--	--
SL4.0ch01	77350171	77350502	Solyc01g091480.4	1e-175	-	77350171	77350502	0	1	331,	0	-175	-173	26.9	-4.98	-5.42	1.28	--	--
SL4.0ch01	77363679	77363799	Solyc01g091490.3	8.5e-06	-	77363679	77363799	0	1	120,	0	-5.07	-4.15	1.33	-21.7	-22.7	-2.37	--	--
SL4.0ch01	77427964	77428260	Solyc01g091600.4	1e-180	-	77427964	77428260	0	1	296,	0	-180	-178	8.86	-6.5	-7.01	0.807	--	--
SL4.0ch01	77464739	77465009	Solyc01g091630.3	6.3e-31	-	77464739	77465009	0	1	270,	0	-30.2	-29.2	42	-3.92	-4.3	1.18	--	--
SL4.0ch01	77479228	77479616	Solyc01g091640.3	0	-	77479228	77479616	0	1	388,	0	-368	#NAME?	23.9	-11.5	-12.2	1.17	--	--
SL4.0ch01	77487712	77488010	Solyc01g091650.3	1e-214	-	77487712	77488010	0	1	298,	0	-214	-212	13.2	-1.97	-2.21	0.363	--	--
SL4.0ch01	77561666	77562025	Solyc01g091730.3	0	-	77561666	77562025	0	1	359,	0	-2130	#NAME?	7.55	-1.57	-1.78	0.12	--	--
SL4.0ch01	77601454	77601842	Solyc01g091800.3	1e-157	-	77601454	77601842	0	1	388,	0	-157	-156	26.3	-2.9	-3.21	0.771	--	--
SL4.0ch01	77611850	77612118	Solyc01g091820.3	4e-61	-	77611850	77612118	0	1	268,	0	-60.4	-59.3	32.7	-1.83	-2.06	0.933	--	--
SL4.0ch01	77640227	77640702	Solyc01g091860.4	1e-230	-	77640227	77640702	0	1	475,	0	-230	-228	12	-2.62	-2.92	0.552	--	--
SL4.0ch01	77669573	77670187	Solyc01g091890.3	1.00000000001329e-313	-	77669573	77670187	0	2	327,3,	0,611	-313	-311	19.3	-6.06	-6.54	0.763	--	--
SL4.0ch01	77681156	77681396	Solyc01g091910.4	4e-22	-	77681156	77681396	0	1	240,	0	-21.4	-20.4	11.7	-2.72	-3.03	1.34	--	--
SL4.0ch01	77682232	77682622	Solyc01g091910.4	1e-232	-	77682232	77682622	0	1	390,	0	-232	-231	8.27	-3	-3.32	0.503	--	--
SL4.0ch01	77708305	77708575	Solyc01g091930.3	2e-100	-	77708305	77708575	0	1	270,	0	-99.7	-98.5	12.5	-6.59	-7.11	1.53	--	--
SL4.0ch01	77828182	77828660	Solyc01g094000.3	1e-265	-	77828182	77828660	0	1	478,	0	-265	-264	16.7	-8.61	-9.2	0.834	--	--
SL4.0ch01	77848813	77849199	Solyc01g094020.3	9.1e-09	-	77848813	77849199	0	1	386,	0	-8.04	-7.09	1.67	-1.77	-2	-0.441	--	--
SL4.0ch01	77855244	77855753	Solyc01g094030.3	0	-	77855244	77855753	0	1	509,	0	-425	#NAME?	37.4	-12.2	-12.9	0.93	--	--
SL4.0ch01	77869338	77869662	Solyc01g094040.3	1e-116	-	77869338	77869662	0	1	324,	0	-116	-115	31.5	-1.7	-1.93	-0.264	--	--
SL4.0ch01	77917366	77917603	Solyc01g094080.4	1e-130	-	77917366	77917603	0	1	237,	0	-130	-128	42	-13.2	-14	1.49	--	--
SL4.0ch01	77998921	77999221	Solyc01g094170.3	1e-191	-	77998921	77999221	0	1	300,	0	-191	-189	20.3	-8.09	-8.66	1.12	--	--
SL4.0ch01	78073246	78073633	Solyc01g094280.3	1e-141	-	78073246	78073633	0	2	90,270,	0,117	-141	-140	24.6	-2.9	-3.22	0.75	--	--
SL4.0ch01	78077091	78077599	Solyc01g094290.3	0	-	78077091	78077599	0	1	508,	0	-1060	#NAME?	31.5	-12.8	-13.5	0.918	--	--
SL4.0ch01	78142457	78143751	Solyc01g094370.3	6.3e-49	-	78142457	78143751	0	3	541,82,1,	0,877,1293	-48.2	-47.1	26.4	-2.31	-2.59	-0.35	--	--
SL4.0ch01	78190568	78190866	Solyc01g094460.3	5e-35	-	78190568	78190866	0	1	298,	0	-34.3	-33.3	4.38	-8.71	-9.31	-0.748	--	--
SL4.0ch01	78213325	78213564	Solyc01g094500.3	9.5e-06	-	78213325	78213564	0	1	239,	0	-5.02	-4.11	6.13	-3.23	-3.57	-2.13	--	--
SL4.0ch01	78223642	78223970	Solyc01g094530.4	0	-	78223642	78223970	0	1	328,	0	-969	#NAME?	22	-29	-30.1	1.61	--	--
SL4.0ch01	78258965	78259473	Solyc01g094580.3	0	-	78258965	78259473	0	1	508,	0	-544	#NAME?	15.9	-6.5	-7.01	0.703	--	--
SL4.0ch01	78337384	78337564	Solyc01g094640.4	5e-16	-	78337384	78337564	0	1	180,	0	-15.3	-14.3	1.59	-2.26	-2.53	-0.479	--	--
SL4.0ch01	78482918	78483181	Solyc01g094810.3	1e-80	-	78482918	78483181	0	1	263,	0	-80	-78.8	4.52	-7.78	-8.34	-0.701	--	--
SL4.0ch01	78511219	78511340	Solyc01g094840.3	1.3e-29	-	78511219	78511340	0	1	121,	0	-28.9	-27.8	4.04	-2.79	-3.1	-1.38	--	--
SL4.0ch01	78520078	78520557	Solyc01g094860.4	9.99999999999999e-291	-	78520078	78520557	0	1	479,	0	-290	-289	19.5	-2.24	-2.51	0.279	--	--
SL4.0ch01	78624814	78625797	Solyc01g094970.4	0	-	78624814	78625797	0	2	252,73,	0,910	-325	#NAME?	8.21	-5.98	-6.47	0.593	--	--
SL4.0ch01	78636961	78637322	Solyc01g095000.3	3.2e-35	-	78636961	78637322	0	1	361,	0	-34.5	-33.5	3.13	-2.01	-2.26	-0.513	--	--
SL4.0ch01	78663047	78663436	Solyc01g095030.3	1e-229	-	78663047	78663436	0	1	389,	0	-229	-228	12.3	-7.87	-8.43	1.25	--	--
SL4.0ch01	78680239	78681178	Solyc01g095050.3	0	-	78680239	78681178	0	3	357,58,5,	0,546,934	-6190	#NAME?	27.5	-45.8	-47.2	0.566	--	--
SL4.0ch01	78775474	78776506	Solyc01g095130.4	0	-	78775474	78776506	0	4	288,52,87,48,	0,600,809,984	-374	#NAME?	16.4	-7.55	-8.1	1.46	--	--
SL4.0ch01	78810274	78810753	Solyc01g095210.3	0	-	78810274	78810753	0	1	479,	0	-525	#NAME?	17.6	-18.1	-19	1.04	--	--
SL4.0ch01	78938642	78938908	Solyc01g095420.3	1.3e-12	-	78938642	78938908	0	1	266,	0	-11.9	-10.9	3.09	-2.72	-3.02	-1.33	--	--
SL4.0ch01	79025446	79025979	Solyc01g095540.3	0	-	79025446	79025979	0	1	533,	0	-818	#NAME?	21.7	-15.3	-16.1	1.1	--	--
SL4.0ch01	79037193	79037583	Solyc01g095570.3	1e-192	-	79037193	79037583	0	1	390,	0	-192	-191	17	-3.96	-4.34	0.895	--	--
SL4.0ch01	79198646	79198975	Solyc01g095740.4	1e-138	-	79198646	79198975	0	1	329,	0	-138	-137	19.3	-1.66	-1.88	0.58	--	--
SL4.0ch01	79275180	79275540	Solyc01g095890.4	0	-	79275180	79275540	0	1	360,	0	-700	#NAME?	31.2	-4.45	-4.86	0.829	--	--
SL4.0ch01	79343145	79343622	Solyc01g095970.3	0	-	79343145	79343622	0	1	477,	0	-652	#NAME?	595	-36.4	-37.7	2.19	--	--
SL4.0ch01	79375237	79375385	Solyc01g096020.4	1.3e-15	-	79375237	79375385	0	1	148,	0	-14.9	-14	3.63	-2.69	-2.99	-1.1	--	--
SL4.0ch01	79455424	79455713	Solyc01g096090.4	0	-	79455424	79455713	0	1	289,	0	-1830	#NAME?	12.8	-15.5	-16.3	0.692	--	--
SL4.0ch01	79459441	79459741	Solyc01g096100.2	1e-145	-	79459441	79459741	0	1	300,	0	-145	-144	11.4	-4.57	-4.98	0.574	--	--
SL4.0ch01	79467104	79468104	Solyc01g096110.3	0	-	79467104	79468104	0	2	874,25,	0,975	-518	#NAME?	45.6	-20.5	-21.5	1.04	--	--
SL4.0ch01	79516871	79517137	Solyc01g096150.4	1e-114	-	79516871	79517137	0	1	266,	0	-114	-113	8.09	-1.38	-1.58	0.51	--	--
SL4.0ch01	79822886	79823277	Solyc01g096490.3	0	-	79822886	79823277	0	1	391,	0	-763	#NAME?	40.6	-19.5	-20.4	1.2	--	--
SL4.0ch01	79841432	79841700	Solyc01g096500.3	1e-236	-	79841432	79841700	0	1	268,	0	-236	-235	270	-10.5	-11.2	1.38	--	--
SL4.0ch01	79868274	79869166	Solyc01g096540.4	0	-	79868274	79869166	0	2	467,10,	0,882	#NAME?	#NAME?	58.4	-17.5	-18.4	1.3	--	--
SL4.0ch01	79911149	79912194	Solyc01g096580.3	0	-	79911149	79912194	0	2	430,14,	0,1031	-392	#NAME?	197	-5.24	-5.69	0.563	--	--
SL4.0ch01	79916648	79917665	Solyc01g096590.3	0	-	79916648	79917665	0	2	373,33,	0,984	-455	#NAME?	34.2	-4.86	-5.28	0.495	--	--
SL4.0ch01	79919837	79920288	Solyc01g096600.4	0	-	79919837	79920288	0	1	451,	0	-354	#NAME?	28.9	-2.17	-2.44	0.386	--	--
SL4.0ch01	79980468	79980739	Solyc01g096700.4	5e-54	-	79980468	79980739	0	2	102,49,	0,222	-53.3	-52.2	1.39	-81.6	-83.5	-1.45	--	--
SL4.0ch01	79984731	79985174	Solyc01g096710.4	0	-	79984731	79985174	0	1	443,	0	-638	#NAME?	5.19	-1.41	-1.6	-0.131	--	--
SL4.0ch01	80039623	80040069	Solyc01g096760.3	9.99999999999999e-285	-	80039623	80040069	0	1	446,	0	-284	-283	41.5	-18	-18.8	1.2	--	--
SL4.0ch01	80079925	80080285	Solyc01g096830.3	0	-	80079925	80080285	0	1	360,	0	-2300	#NAME?	28.4	-29.9	-31.1	1.13	--	--
SL4.0ch01	80080912	80081033	Solyc01g096830.3	9.5e-10	-	80080912	80081033	0	1	121,	0	-9.02	-8.06	1.44	-1.35	-1.54	-0.403	--	--
SL4.0ch01	80168339	80168666	Solyc01g096910.3	0	-	80168339	80168666	0	1	327,	0	#NAME?	#NAME?	155	-26.8	-27.8	1.73	--	--
SL4.0ch01	80259218	80262270	Solyc01g097020.4	0	-	80259218	80262270	0	2	331,26,	0,3026	-582	#NAME?	26.4	-1.47	-1.68	-0.214	--	--
SL4.0ch01	80360925	80361696	Solyc01g097150.4	0	-	80360925	80361696	0	2	348,54,	0,717	-1640	#NAME?	77.9	-27.7	-28.8	1.26	--	--
SL4.0ch01	80429618	80429916	Solyc01g097260.4	5e-60	-	80429618	80429916	0	1	298,	0	-59.3	-58.2	20.6	-4.55	-4.96	1.23	--	--
SL4.0ch01	80468391	80468962	Solyc01g097320.3	0	-	80468391	80468962	0	1	571,	0	-584	#NAME?	29.1	-8.46	-9.05	0.885	--	--
SL4.0ch01	80502598	80502957	Solyc01g097350.4	0	-	80502598	80502957	0	1	359,	0	-773	#NAME?	60.5	-11.4	-12.1	0.754	--	--
SL4.0ch01	80580686	80581104	Solyc01g097500.4	0	-	80580686	80581104	0	1	418,	0	-1700	#NAME?	13.1	-13.2	-14	0.598	--	--
SL4.0ch01	80633868	80634551	Solyc01g097600.2	0	-	80633868	80634551	0	2	377,13,	0,670	-840	#NAME?	27.1	-15.5	-16.3	1.38	--	--
SL4.0ch01	80774380	80774651	Solyc01g097810.3	9.99999999999999e-300	-	80774380	80774651	0	1	271,	0	-299	-298	16.3	-3.99	-4.37	0.715	--	--
SL4.0ch01	80814413	80814970	Solyc01g097860.4	0	-	80814413	80814970	0	2	433,41,	0,516	-777	#NAME?	29	-8.25	-8.83	0.928	--	--
SL4.0ch01	80840416	80840535	Solyc01g097890.2	5e-11	-	80840416	80840535	0	1	119,	0	-10.3	-9.31	1.55	-10	-10.7	-1.51	--	--
SL4.0ch01	80907005	80907244	Solyc01g098040.3	1.3e-08	-	80907005	80907244	0	1	239,	0	-7.9	-6.95	5.25	-3.26	-3.6	-1.18	--	--
SL4.0ch01	80989251	80989698	Solyc01g098160.3	0	-	80989251	80989698	0	1	447,	0	-1070	#NAME?	60	-24.7	-25.8	1.21	--	--
SL4.0ch01	81015957	81016438	Solyc01g098180.3	0	-	81015957	81016438	0	1	481,	0	-423	#NAME?	34	-2.98	-3.3	0.378	--	--
SL4.0ch01	81056300	81057029	Solyc01g098210.3	0	-	81056300	81057029	0	3	299,82,2,	0,426,727	-398	#NAME?	57.6	-8.53	-9.12	1.18	--	--
SL4.0ch01	81151032	81151481	Solyc01g098350.3	0	-	81151032	81151481	0	1	449,	0	-348	#NAME?	6.34	-1.33	-1.52	0.222	--	--
SL4.0ch01	81151941	81152181	Solyc01g098350.3	3.2e-38	-	81151941	81152181	0	1	240,	0	-37.5	-36.4	2.28	-10.6	-11.3	-1.22	--	--
SL4.0ch01	81180751	81181073	Solyc01g098400.3	1e-105	-	81180751	81181073	0	1	322,	0	-105	-103	105	-4.61	-5.03	0.766	--	--
SL4.0ch01	81199362	81199661	Solyc01g098430.3	0	-	81199362	81199661	0	1	299,	0	-409	#NAME?	7.23	-5.13	-5.57	0.541	--	--
SL4.0ch01	81338205	81338680	Solyc01g098610.4	1e-230	-	81338205	81338680	0	1	475,	0	-230	-228	17.4	-5.25	-5.69	0.693	--	--
SL4.0ch01	81345815	81346292	Solyc01g098630.3	2.5e-87	-	81345815	81346292	0	1	477,	0	-86.6	-85.4	14.7	-4.5	-4.91	1.22	--	--
SL4.0ch01	81389696	81390112	Solyc01g098710.3	1e-154	-	81389696	81390112	0	1	416,	0	-154	-153	382	-13	-13.7	2.24	--	--
SL4.0ch01	81471978	81472248	Solyc01g098780.3	0	-	81471978	81472248	0	1	270,	0	-3210	#NAME?	18.1	-71.4	-73.1	1.06	--	--
SL4.0ch01	81531606	81531933	Solyc01g098900.3	0	-	81531606	81531933	0	1	327,	0	-539	#NAME?	17.7	-7.15	-7.69	0.771	--	--
SL4.0ch01	81694382	81695028	Solyc01g099110.4	0	-	81694382	81695028	0	2	282,79,	0,567	-884	#NAME?	166	-14.7	-15.5	1.42	--	--
SL4.0ch01	81712649	81713035	Solyc01g099140.4	9.99999999999999e-302	-	81712649	81713035	0	1	386,	0	-301	-300	18.4	-11.5	-12.2	1.19	--	--
SL4.0ch01	81814074	81814943	Solyc01g099280.3	0	-	81814074	81814943	0	1	869,	0	-823	#NAME?	17.9	-5.99	-6.47	0.656	--	--
SL4.0ch01	81832524	81833003	Solyc01g099290.3	1e-187	-	81832524	81833003	0	1	479,	0	-187	-186	21.8	-3.58	-3.93	1.14	--	--
SL4.0ch01	81839815	81842602	Solyc01g099300.3	0	-	81839815	81842602	0	3	425,43,10,	0,528,2777	-541	#NAME?	112	-7.68	-8.24	1.22	--	--
SL4.0ch01	81924084	81927107	Solyc01g099380.4	2.5e-45	-	81924084	81927107	0	4	144,86,47,22,	0,2066,2742,3001	-44.6	-43.5	3.49	-2.55	-2.85	0.838	--	--
SL4.0ch01	82054654	82054832	Solyc01g099600.4	2.6e-08	-	82054654	82054832	0	1	178,	0	-7.59	-6.65	1.26	-11.9	-12.6	-1.04	--	--
SL4.0ch01	82106080	82106469	Solyc01g099670.3	1e-223	-	82106080	82106469	0	1	389,	0	-223	-222	51.2	-13.5	-14.3	0.776	--	--
SL4.0ch01	82212268	82212884	Solyc01g099800.4	0	-	82212268	82212884	0	3	333,66,18,	0,423,598	-4400	#NAME?	18.9	-8.52	-9.11	0.399	--	--
SL4.0ch01	82305362	82305752	Solyc01g099930.3	0	-	82305362	82305752	0	1	390,	0	-2240	#NAME?	13.2	-16.8	-17.7	0.634	--	--
SL4.0ch01	82321421	82321781	Solyc01g099970.4	1e-202	-	82321421	82321781	0	1	360,	0	-202	-200	21.8	-2.27	-2.54	0.513	--	--
SL4.0ch01	82331000	82331655	Solyc01g099980.4	1.6e-69	-	82331000	82331655	0	1	655,	0	-68.8	-67.6	28	-2.36	-2.64	0.424	--	--
SL4.0ch01	82349599	82349777	Solyc01g100000.3	3.2e-24	-	82349599	82349777	0	1	178,	0	-23.5	-22.5	1.38	-42.5	-43.9	-1.47	--	--
SL4.0ch01	82461393	82461630	Solyc01g100110.4	9.99999998481684e-316	-	82461393	82461630	0	1	237,	0	-315	-313	12.3	-4.78	-5.21	0.513	--	--
SL4.0ch01	82544759	82544936	Solyc01g100230.3	2.5e-15	-	82544759	82544936	0	1	177,	0	-14.6	-13.6	1.68	-3.7	-4.07	-0.607	--	--
SL4.0ch01	82676496	82676644	Solyc01g100350.3	5e-26	-	82676496	82676644	0	1	148,	0	-25.3	-24.3	3.73	-3.73	-4.09	-0.88	--	--
SL4.0ch01	82680439	82680828	Solyc01g100360.4	0	-	82680439	82680828	0	1	389,	0	-516	#NAME?	16.4	-5.01	-5.44	0.821	--	--
SL4.0ch01	82703848	82704117	Solyc01g100400.3	1.6e-37	-	82703848	82704117	0	1	269,	0	-36.8	-35.8	36.8	-2.98	-3.3	1.49	--	--
SL4.0ch01	82719264	82719500	Solyc01g100430.3	1e-105	-	82719264	82719500	0	1	236,	0	-105	-104	37.7	-1.44	-1.64	0.915	--	--
SL4.0ch01	82767995	82768351	Solyc01g100500.3	0	-	82767995	82768351	0	1	356,	0	-366	#NAME?	27.4	-3.2	-3.54	0.467	--	--
SL4.0ch01	82770627	82771220	Solyc01g100500.3	2e-58	-	82770627	82771220	0	1	593,	0	-57.7	-56.5	1.77	-82.7	-84.6	-1.4	--	--
SL4.0ch01	82823188	82823668	Solyc01g100570.4	1e-183	-	82823188	82823668	0	1	480,	0	-183	-182	14.9	-28	-29.1	-0.874	--	--
SL4.0ch01	82833009	82833245	Solyc01g100590.3	9.99999999999999e-218	-	82833009	82833245	0	1	236,	0	-217	-216	116	-6.94	-7.46	1.65	--	--
SL4.0ch01	82854281	82855345	Solyc01g100610.3	0	-	82854281	82855345	0	2	534,4,	0,1060	-1000	#NAME?	13.7	-2.23	-2.5	0.32	--	--
SL4.0ch01	83020062	83020483	Solyc01g100820.3	1e-144	-	83020062	83020483	0	1	421,	0	-144	-143	25.6	-2.7	-3	0.944	--	--
SL4.0ch01	83106930	83107077	Solyc01g100940.2	4.1e-09	-	83106930	83107077	0	1	147,	0	-8.39	-7.45	1.46	-6.26	-6.76	-1.13	--	--
SL4.0ch01	83110924	83111727	Solyc01g100960.3	0	-	83110924	83111727	0	1	803,	0	-839	#NAME?	20	-23.1	-24.1	1.2	--	--
SL4.0ch01	83137199	83137528	Solyc01g101000.3	0	-	83137199	83137528	0	1	329,	0	-4930	#NAME?	21.5	-1.82	-2.06	0.145	--	--
SL4.0ch01	83315914	83319324	Solyc01g101225.1	0	-	83315914	83319324	0	2	340,19,	0,3391	-390	#NAME?	13.1	-7.41	-7.96	0.846	Solyc01g101225.1	Transposase, MuDR, Zinc finger, SWIM-type, MULE transposase domain protein (AHRD V3.3 *** A0A2U1MQR5_ARTAN)
SL4.0ch01	83337476	83337746	Solyc01g101250.3	0	-	83337476	83337746	0	1	270,	0	-777	#NAME?	35.2	-3.36	-3.71	0.649	--	--
SL4.0ch01	83401957	83402136	Solyc01g102310.3	9.8e-08	-	83401957	83402136	0	1	179,	0	-7.01	-6.07	6.57	-1.33	-1.52	-1.03	--	--
SL4.0ch01	83403739	83404067	Solyc01g102310.3	1.1e-06	-	83403739	83404067	0	1	328,	0	-5.95	-5.03	1.34	-24.8	-25.9	-1.57	--	--
SL4.0ch01	83454124	83454394	Solyc01g102350.3	7.9e-84	-	83454124	83454394	0	1	270,	0	-83.1	-81.9	24.7	-1.89	-2.14	-0.715	--	--
SL4.0ch01	83499270	83499629	Solyc01g102410.3	0	-	83499270	83499629	0	1	359,	0	-667	#NAME?	38.7	-28.4	-29.5	1.01	--	--
SL4.0ch01	83539827	83540155	Solyc01g102480.3	0	-	83539827	83540155	0	1	328,	0	-875	#NAME?	29.7	-12.7	-13.4	0.76	--	--
SL4.0ch01	83593917	83594363	Solyc01g102540.3	0	-	83593917	83594363	0	2	342,18,	0,428	-707	#NAME?	47.1	-16.4	-17.2	1.41	--	--
SL4.0ch01	83683646	83684165	Solyc01g102670.3	0	-	83683646	83684165	0	2	152,146,	0,373	-3100	#NAME?	9.37	-56.1	-57.7	1.2	--	--
SL4.0ch01	83985360	83986083	Solyc01g103040.4	1.3e-72	-	83985360	83986083	0	3	264,39,26,	0,501,697	-71.9	-70.8	124	-3.8	-4.17	3.51	--	--
SL4.0ch01	84028924	84029311	Solyc01g103090.4	9.99999999999999e-198	-	84028924	84029311	0	1	387,	0	-197	-195	12.8	-8.2	-8.78	0.914	--	--
SL4.0ch01	84035501	84036955	Solyc01g103090.4	6.3e-13	-	84035501	84036955	0	2	96,261,	0,1193	-12.2	-11.2	2.02	-2.37	-2.65	-0.769	--	--
SL4.0ch01	84095909	84096088	Solyc01g103160.3	2.5e-20	-	84095909	84096088	0	1	179,	0	-19.6	-18.6	4.17	-1.53	-1.74	-0.866	--	--
SL4.0ch01	84102013	84102284	Solyc01g103170.4	5e-44	-	84102013	84102284	0	1	271,	0	-43.3	-42.2	21.3	-1.8	-2.03	0.488	--	--
SL4.0ch01	84179346	84179699	Solyc01g103260.2	1e-230	-	84179346	84179699	0	1	353,	0	-230	-229	15.8	-4.76	-5.18	1.05	--	--
SL4.0ch01	84297835	84298131	Solyc01g103410.3	0	-	84297835	84298131	0	1	296,	0	-551	#NAME?	54	-16.6	-17.4	0.665	--	--
SL4.0ch01	84360793	84361743	Solyc01g103480.3	0	-	84360793	84361743	0	2	366,53,	0,897	-3550	#NAME?	48.4	-46.5	-47.9	0.916	--	--
SL4.0ch01	84431400	84431790	Solyc01g103570.3	0	-	84431400	84431790	0	1	390,	0	-609	#NAME?	19.9	-3.56	-3.92	0.638	--	--
SL4.0ch01	84516778	84517137	Solyc01g103680.3	0	-	84516778	84517137	0	1	359,	0	-731	#NAME?	26.7	-2.31	-2.58	0.254	--	--
SL4.0ch01	84522317	84522826	Solyc01g103690.4	0	-	84522317	84522826	0	1	509,	0	-1140	#NAME?	19.8	-21.6	-22.6	1.18	--	--
SL4.0ch01	84558650	84559216	Solyc01g103720.4	0	-	84558650	84559216	0	1	566,	0	-534	#NAME?	44.7	-5.33	-5.78	0.464	--	--
SL4.0ch01	84567378	84567674	Solyc01g103750.4	0	-	84567378	84567674	0	1	296,	0	-1290	#NAME?	22.2	-8.4	-8.99	0.705	--	--
SL4.0ch01	84594500	84594709	Solyc01g103780.4	5.6e-09	-	84594500	84594709	0	1	209,	0	-8.25	-7.31	1.5	-5.19	-5.63	-0.985	--	--
SL4.0ch01	84609659	84609989	Solyc01g103800.3	1e-174	-	84609659	84609989	0	1	330,	0	-174	-173	3.1	-7.01	-7.54	-0.549	--	--
SL4.0ch01	84716240	84716745	Solyc01g103930.3	0	-	84716240	84716745	0	1	505,	0	-1630	#NAME?	21.3	-22.7	-23.7	0.847	--	--
SL4.0ch01	84731902	84732411	Solyc01g103950.4	9.99999999999999e-262	-	84731902	84732411	0	1	509,	0	-261	-260	10.9	-4.23	-4.62	0.545	--	--
SL4.0ch01	84767879	84768120	Solyc01g103990.3	1e-192	-	84767879	84768120	0	1	241,	0	-192	-191	4.22	-2.28	-2.55	-0.248	--	--
SL4.0ch01	84803024	84803355	Solyc01g104030.3	1.6e-73	-	84803024	84803355	0	1	331,	0	-72.8	-71.6	8.19	-2.87	-3.18	1.05	--	--
SL4.0ch01	84811485	84812144	Solyc01g104040.4	0	-	84811485	84812144	0	1	659,	0	-2510	#NAME?	30.8	-38.7	-40	1.06	--	--
SL4.0ch01	84849674	84850003	Solyc01g104070.3	1e-190	-	84849674	84850003	0	1	329,	0	-190	-189	60.9	-7.85	-8.41	2.26	--	--
SL4.0ch01	84936332	84937330	Solyc01g104160.4	0	-	84936332	84937330	0	2	489,74,	0,924	-580	#NAME?	9.78	-12.4	-13.1	-0.383	--	--
SL4.0ch01	84942039	84942550	Solyc01g104170.3	0	-	84942039	84942550	0	2	335,23,	0,488	-3140	#NAME?	22.5	-72.2	-74	1.02	--	--
SL4.0ch01	85074063	85074327	Solyc01g104370.4	9.99999999999999e-271	-	85074063	85074327	0	1	264,	0	-270	-268	10.6	-3.84	-4.21	-0.415	--	--
SL4.0ch01	85088596	85089156	Solyc01g104410.4	1e-198	-	85088596	85089156	0	2	199,70,	0,490	-198	-197	32.1	-5.9	-6.38	1.25	--	--
SL4.0ch01	85242111	85242441	Solyc01g104470.3	0	-	85242111	85242441	0	1	330,	0	-1870	#NAME?	11.8	-2.74	-3.04	0.153	--	--
SL4.0ch01	85341585	85341943	Solyc01g104570.4	1.6e-17	-	85341585	85341943	0	1	358,	0	-16.8	-15.8	2.07	-2.87	-3.18	-0.803	--	--
SL4.0ch01	85349086	85349356	Solyc01g104590.3	0	-	85349086	85349356	0	1	270,	0	-367	#NAME?	4.56	-13.6	-14.3	-0.488	--	--
SL4.0ch01	85398104	85398465	Solyc01g104670.3	1e-237	-	85398104	85398465	0	1	361,	0	-237	-236	3.99	-1.72	-1.94	0.252	--	--
SL4.0ch01	85407042	85407192	Solyc01g104680.4	1.3e-15	-	85407042	85407192	0	1	150,	0	-14.9	-13.9	1.47	-1.61	-1.83	-0.285	--	--
SL4.0ch01	85478300	85478764	Solyc01g104840.4	0	-	85478300	85478764	0	2	300,81,	0,383	-1800	#NAME?	21.6	-2.82	-3.13	0.253	--	--
SL4.0ch01	85626411	85626681	Solyc01g105020.3	7.9e-38	-	85626411	85626681	0	1	270,	0	-37.1	-36	16.3	-1.69	-1.91	1.16	--	--
SL4.0ch01	85636675	85636794	Solyc01g105040.3	0.00011	-	85636675	85636794	0	1	119,	0	-3.94	-3.04	1.6	-3.51	-3.86	-1.56	--	--
SL4.0ch01	85672245	85672602	Solyc01g105100.3	0	-	85672245	85672602	0	1	357,	0	-3440	#NAME?	17.5	-70	-71.8	1.05	--	--
SL4.0ch01	85685176	85685566	Solyc01g105120.4	0	-	85685176	85685566	0	1	390,	0	-540	#NAME?	21.6	-14.4	-15.2	1.67	--	--
SL4.0ch01	85714150	85714582	Solyc01g105140.3	1.6e-58	-	85714150	85714582	0	2	49,130,	0,302	-57.8	-56.7	2.79	-3.08	-3.41	-0.565	--	--
SL4.0ch01	85739830	85740368	Solyc01g105160.4	0	-	85739830	85740368	0	1	538,	0	-361	#NAME?	19.6	-8.99	-9.6	0.672	--	--
SL4.0ch01	85802092	85802390	Solyc01g105270.4	1e-214	-	85802092	85802390	0	1	298,	0	-214	-213	25.7	-5.01	-5.45	1.31	--	--
SL4.0ch01	85864764	85865064	Solyc01g105370.4	0	-	85864764	85865064	0	1	300,	0	-866	#NAME?	4.86	-2.41	-2.69	0.156	--	--
SL4.0ch01	85898876	85899174	Solyc01g105420.4	0	-	85898876	85899174	0	1	298,	0	-929	#NAME?	8.77	-11.5	-12.2	0.485	--	--
SL4.0ch01	85987714	85987983	Solyc01g105540.4	1e-169	-	85987714	85987983	0	1	269,	0	-169	-168	15.4	-1.71	-1.94	0.466	--	--
SL4.0ch01	86013852	86014241	Solyc01g105570.4	9.99999999999999e-248	-	86013852	86014241	0	1	389,	0	-247	-246	23.6	-2.8	-3.1	0.788	--	--
SL4.0ch01	86299212	86299593	Solyc01g105970.3	0	-	86299212	86299593	0	1	381,	0	-630	#NAME?	27.7	-27	-28.1	0.781	--	--
SL4.0ch01	86303486	86303781	Solyc01g105980.3	0	-	86303486	86303781	0	1	295,	0	-401	#NAME?	22.8	-11.3	-12	1.44	--	--
SL4.0ch01	86321123	86321301	Solyc01g106000.4	1e-07	-	86321123	86321301	0	1	178,	0	-7	-6.06	2.68	-1.6	-1.81	-0.711	--	--
SL4.0ch01	86349977	86350608	Solyc01g106050.4	0	-	86349977	86350608	0	1	631,	0	-988	#NAME?	19.6	-9.22	-9.84	0.467	--	--
SL4.0ch01	86392637	86393107	Solyc01g106080.4	0	-	86392637	86393107	0	2	331,58,	0,412	-1220	#NAME?	22.5	-15.8	-16.6	1.07	--	--
SL4.0ch01	86446658	86447168	Solyc01g150166.1	0	-	86446658	86447168	0	1	510,	0	-584	#NAME?	7.65	-2.31	-2.58	-0.147	--	--
SL4.0ch01	86634924	86635428	Solyc01g106430.3	0	-	86634924	86635428	0	2	387,2,	0,502	-981	#NAME?	49.5	-9.06	-9.67	0.657	--	--
SL4.0ch01	86648539	86648922	Solyc01g106450.3	1e-166	-	86648539	86648922	0	1	383,	0	-166	-165	9.87	-2.16	-2.43	0.627	--	--
SL4.0ch01	86785800	86786189	Solyc01g106740.4	0	-	86785800	86786189	0	1	389,	0	-1610	#NAME?	20.4	-49	-50.5	1.52	--	--
SL4.0ch01	87071984	87072428	Solyc01g107150.3	0	-	87071984	87072428	0	1	444,	0	-859	#NAME?	109	-6.56	-7.07	0.621	--	--
SL4.0ch01	87205730	87206026	Solyc01g107330.4	1e-73	-	87205730	87206026	0	1	296,	0	-73	-71.8	12.4	-1.64	-1.86	0.624	--	--
SL4.0ch01	87247198	87247495	Solyc01g107380.3	0	-	87247198	87247495	0	1	297,	0	-626	#NAME?	11.2	-2.32	-2.6	-0.411	--	--
SL4.0ch01	87360822	87361211	Solyc01g107550.3	9.98012604599318e-322	-	87360822	87361211	0	1	389,	0	-321	-319	76.2	-5.34	-5.79	0.539	--	--
SL4.0ch01	87404183	87404477	Solyc01g107600.3	0	-	87404183	87404477	0	1	294,	0	-326	#NAME?	30.4	-9.93	-10.6	0.983	--	--
SL4.0ch01	87429154	87429544	Solyc01g107640.3	0	-	87429154	87429544	0	1	390,	0	-343	#NAME?	14.7	-1.6	-1.81	0.3	--	--
SL4.0ch01	87493562	87493771	Solyc01g107740.3	4e-17	-	87493562	87493771	0	1	209,	0	-16.4	-15.4	1.74	-3.37	-3.72	-0.684	--	--
SL4.0ch01	87497489	87497877	Solyc01g107750.3	0	-	87497489	87497877	0	1	388,	0	-954	#NAME?	18.4	-1.58	-1.79	0.24	--	--
SL4.0ch01	87541403	87541701	Solyc01g107820.2	1e-157	-	87541403	87541701	0	1	298,	0	-157	-155	1.6	-72.2	-74	-0.934	--	--
SL4.0ch01	87558596	87558984	Solyc01g107860.3	0	-	87558596	87558984	0	1	388,	0	-783	#NAME?	32.9	-7.74	-8.3	0.524	--	--
SL4.0ch01	87576201	87576559	Solyc01g107880.3	9.99999999999999e-271	-	87576201	87576559	0	1	358,	0	-270	-269	23.1	-4.35	-4.75	0.594	--	--
SL4.0ch01	87592978	87593365	Solyc01g107900.3	0	-	87592978	87593365	0	1	387,	0	-1020	#NAME?	16.6	-10.4	-11	0.77	--	--
SL4.0ch01	87683866	87684251	Solyc01g107990.3	1e-171	-	87683866	87684251	0	1	385,	0	-171	-169	5.41	-1.44	-1.63	0.227	--	--
SL4.0ch01	87699524	87699974	Solyc01g108010.3	0	-	87699524	87699974	0	1	450,	0	-755	#NAME?	45.5	-4.52	-4.93	0.737	--	--
SL4.0ch01	87705055	87705378	Solyc01g108020.3	1e-205	-	87705055	87705378	0	1	323,	0	-205	-204	3.2	-16.7	-17.6	-0.738	--	--
SL4.0ch01	87710843	87711082	Solyc01g108030.4	1e-115	-	87710843	87711082	0	1	239,	0	-115	-114	2.14	-39.1	-40.4	-0.879	--	--
SL4.0ch01	87747885	87748560	Solyc01g108080.4	2.5e-68	-	87747885	87748560	0	3	321,30,8,	0,546,667	-67.6	-66.5	5.04	-5.9	-6.37	-0.703	--	--
SL4.0ch01	87814444	87814939	Solyc01g108150.3	0	-	87814444	87814939	0	2	324,64,	0,431	-3710	#NAME?	61.2	-56.4	-58	1.36	--	--
SL4.0ch01	87934275	87934776	Solyc01g108260.4	0	-	87934275	87934776	0	2	339,77,	0,424	-1500	#NAME?	16.8	-34.4	-35.7	1.25	--	--
SL4.0ch01	88112431	88112669	Solyc01g108490.3	1.3e-76	-	88112431	88112669	0	1	238,	0	-75.9	-74.8	2.66	-1.35	-1.54	-0.231	--	--
SL4.0ch01	88119620	88120687	Solyc01g108500.4	0	-	88119620	88120687	0	2	386,2,	0,1065	-5850	#NAME?	30	-61.1	-62.7	0.786	--	--
SL4.0ch01	88372327	88372653	Solyc01g108890.3	0	-	88372327	88372653	0	1	326,	0	-742	#NAME?	25.8	-3.09	-3.41	0.415	--	--
SL4.0ch01	88562047	88562436	Solyc01g109180.4	2.5e-67	-	88562047	88562436	0	1	389,	0	-66.6	-65.4	5.11	-2.9	-3.22	-0.858	--	--
SL4.0ch01	88595973	88596301	Solyc01g109260.3	6.3e-50	-	88595973	88596301	0	1	328,	0	-49.2	-48.1	6.94	-2.53	-2.82	-0.812	--	--
SL4.0ch01	88617686	88618135	Solyc01g109280.3	0	-	88617686	88618135	0	1	449,	0	-341	#NAME?	10.4	-6.77	-7.29	0.872	--	--
SL4.0ch01	88628778	88629366	Solyc01g109290.3	1e-84	-	88628778	88629366	0	2	458,21,	0,567	-84	-82.8	6.68	-2.42	-2.7	0.745	--	--
SL4.0ch01	88637857	88638275	Solyc01g109310.3	0	-	88637857	88638275	0	1	418,	0	-959	#NAME?	7.62	-14.2	-15	0.596	--	--
SL4.0ch01	88658582	88659151	Solyc01g109350.3	0	-	88658582	88659151	0	1	569,	0	-3660	#NAME?	50.1	-68.3	-70.1	1.16	--	--
SL4.0ch01	88713181	88713417	Solyc01g109400.3	2.5e-48	-	88713181	88713417	0	1	236,	0	-47.6	-46.5	8.04	-1.87	-2.11	-0.94	--	--
SL4.0ch01	88716224	88716521	Solyc01g109410.4	0	-	88716224	88716521	0	1	297,	0	-1760	#NAME?	177	-14.1	-14.8	0.786	--	--
SL4.0ch01	88793519	88794449	Solyc01g109520.3	0	-	88793519	88794449	0	2	414,28,	0,902	-1190	#NAME?	15.1	-1.46	-1.66	0.118	--	--
SL4.0ch01	88814037	88814427	Solyc01g109560.3	0	-	88814037	88814427	0	1	390,	0	-771	#NAME?	35.4	-30	-31.1	1.66	--	--
SL4.0ch01	88821062	88821707	Solyc01g109570.4	1e-138	-	88821062	88821707	0	2	311,17,	0,628	-138	-137	13	-4.28	-4.67	1.09	--	--
SL4.0ch01	88833874	88834170	Solyc01g109590.3	1.3e-74	-	88833874	88834170	0	1	296,	0	-73.9	-72.7	11.2	-4.22	-4.61	1.01	--	--
SL4.0ch01	88859133	88859669	Solyc01g109620.3	0	-	88859133	88859669	0	1	536,	0	-3180	#NAME?	20.9	-23.1	-24.1	0.882	--	--
SL4.0ch01	88918945	88919467	Solyc01g109680.3	1e-112	-	88918945	88919467	0	2	392,13,	0,509	-112	-110	12.3	-5.54	-6	1.11	--	--
SL4.0ch01	88945432	88945786	Solyc01g109710.3	0	-	88945432	88945786	0	1	354,	0	-612	#NAME?	31.6	-5.53	-5.99	0.261	--	--
SL4.0ch01	88949812	88949932	Solyc01g109720.3	1.2e-07	-	88949812	88949932	0	1	120,	0	-6.92	-5.98	1.59	-4.48	-4.88	-0.899	--	--
SL4.0ch01	88967724	88968184	Solyc01g109770.3	0	-	88967724	88968184	0	2	287,72,	0,388	-1060	#NAME?	22.9	-3.81	-4.18	0.321	--	--
SL4.0ch01	89019502	89020536	Solyc01g109830.3	0	-	89019502	89020536	0	2	251,48,	0,986	-353	#NAME?	39.2	-2.45	-2.74	1.21	--	--
SL4.0ch01	89049189	89049607	Solyc01g109870.3	1e-221	-	89049189	89049607	0	1	418,	0	-221	-220	10.9	-5.07	-5.51	0.45	--	--
SL4.0ch01	89113290	89113679	Solyc01g109940.3	0	-	89113290	89113679	0	1	389,	0	-1070	#NAME?	21.5	-8.14	-8.71	0.805	--	--
SL4.0ch01	89123639	89124056	Solyc01g109960.3	0	-	89123639	89124056	0	1	417,	0	-1150	#NAME?	39.1	-21.1	-22	1.27	--	--
SL4.0ch01	89190395	89190605	Solyc01g110030.3	2.5e-26	-	89190395	89190605	0	1	210,	0	-25.6	-24.6	11.1	-4.24	-4.63	1.28	--	--
SL4.0ch01	89238886	89239336	Solyc01g110120.3	0	-	89238886	89239336	0	1	450,	0	-1580	#NAME?	9.19	-28.4	-29.5	0.653	--	--
SL4.0ch01	89340906	89341502	Solyc01g110280.3	9.99999999999999e-202	-	89340906	89341502	0	1	596,	0	-201	-200	37.3	-21.7	-22.7	1.44	--	--
SL4.0ch01	89373455	89373751	Solyc01g110300.4	7.9e-48	-	89373455	89373751	0	1	296,	0	-47.1	-46	9.44	-10.4	-11	-1.45	--	--
SL4.0ch01	89432658	89433017	Solyc01g110370.4	1e-101	-	89432658	89433017	0	1	359,	0	-101	-99.9	46.4	-2.01	-2.26	1.06	--	--
SL4.0ch01	89459823	89460340	Solyc01g110410.3	0	-	89459823	89460340	0	2	352,61,	0,456	-1270	#NAME?	25.8	-13	-13.7	0.592	--	--
SL4.0ch01	89542843	89543141	Solyc01g110530.3	9.99999999999999e-295	-	89542843	89543141	0	1	298,	0	-294	-293	11.2	-3.87	-4.25	0.453	--	--
SL4.0ch01	89695376	89695956	Solyc01g110810.3	0	-	89695376	89695956	0	1	580,	0	-367	#NAME?	25.7	-3.04	-3.36	0.77	--	--
SL4.0ch01	89771866	89772434	Solyc01g111020.3	0	-	89771866	89772434	0	1	568,	0	-957	#NAME?	66.2	-26.2	-27.3	0.973	--	--
SL4.0ch01	89824253	89824552	Solyc01g111090.3	9.99999999999999e-207	-	89824253	89824552	0	1	299,	0	-206	-205	13.4	-5.4	-5.86	-0.545	--	--
SL4.0ch01	89846660	89848050	Solyc01g111120.4	0	-	89846660	89848050	0	3	284,83,20,	0,881,1370	-784	#NAME?	61	-32.7	-33.9	1.6	--	--
SL4.0ch01	89854517	89855512	Solyc01g111130.4	9.99999999999999e-229	-	89854517	89855512	0	2	573,23,	0,972	-228	-226	6.2	-1.56	-1.77	0.281	--	--
SL4.0ch01	89942787	89943090	Solyc01g111300.4	1e-153	-	89942787	89943090	0	2	184,50,	0,253	-153	-152	4.27	-5.23	-5.67	-0.584	--	--
SL4.0ch01	90088540	90088895	Solyc01g111510.3	0	-	90088540	90088895	0	1	355,	0	-3400	#NAME?	16	-44.8	-46.2	0.641	--	--
SL4.0ch01	90097369	90097696	Solyc01g111520.3	9.99999999999999e-244	-	90097369	90097696	0	1	327,	0	-243	-241	9.63	-3.24	-3.57	-0.419	--	--
SL4.0ch01	90166306	90166576	Solyc01g111590.4	1.6e-43	-	90166306	90166576	0	1	270,	0	-42.8	-41.7	21	-1.44	-1.64	1.12	--	--
SL4.0ch01	90224710	90225198	Solyc01g111680.4	1e-144	-	90224710	90225198	0	2	253,106,	0,382	-144	-143	5.97	-1.99	-2.24	0.493	--	--
SL4.0ch01	90243498	90243947	Solyc01g111710.4	0	-	90243498	90243947	0	1	449,	0	-1460	#NAME?	21.4	-26.7	-27.8	0.877	--	--
SL4.0ch01	90394496	90394764	Solyc01g111880.4	0	-	90394496	90394764	0	1	268,	0	-479	#NAME?	6.14	-8.92	-9.53	0.577	--	--
SL4.0ch01	90408750	90409200	Solyc01g111890.3	0	-	90408750	90409200	0	1	450,	0	-465	#NAME?	8.37	-2.28	-2.55	0.251	--	--
SL4.0ch01	90420560	90420980	Solyc01g111910.3	9.88131291682493e-323	-	90420560	90420980	0	1	420,	0	-322	-320	93.7	-4.09	-4.48	1.13	--	--
SL4.0ch01	90497239	90497507	Solyc01g112020.3	0	-	90497239	90497507	0	1	268,	0	-1070	#NAME?	14	-28.7	-29.8	1.33	--	--
SL4.0ch01	90588678	90589676	Solyc01g112170.3	0	-	90588678	90589676	0	2	318,63,	0,935	-806	#NAME?	47.7	-15.7	-16.6	1.26	--	--
SL4.0ch01	90629917	90631082	Solyc01g112240.4	0	-	90629917	90631082	0	2	404,45,	0,1120	-2150	#NAME?	35.2	-54.2	-55.7	1.43	--	--
SL4.0ch01	90695718	90695988	Solyc01g112280.3	1e-160	-	90695718	90695988	0	1	270,	0	-160	-159	8.94	-1.45	-1.65	0.32	--	--
SL4.0ch02	1920713	1921424	Solyc02g055550.3	0	+	1920713	1921424	0	2	150,466,	0,245	-714	#NAME?	130	-1.43	-1.63	0.419	--	--
SL4.0ch02	2305423	2305843	Solyc02g055460.3	0	+	2305423	2305843	0	1	420,	0	-456	#NAME?	11.9	-10.7	-11.4	0.975	--	--
SL4.0ch02	3396445	3396888	Solyc02g049070.4	0	+	3396445	3396888	0	1	443,	0	-1710	#NAME?	264	-25.2	-26.2	1.21	--	--
SL4.0ch02	3762891	3763190	Solyc02g050180.4	0	+	3762891	3763190	0	1	299,	0	-468	#NAME?	18.3	-11.8	-12.5	1.06	--	--
SL4.0ch02	4178508	4183769	Solyc02g050260.2	0	+	4178508	4183769	0	2	76,282,	0,4979	-329	#NAME?	48.7	-8.86	-9.46	1.46	--	--
SL4.0ch02	4551140	4551810	Solyc02g050280.4	0	+	4551140	4551810	0	2	30,360,	0,310	-1590	#NAME?	67.2	-33.7	-34.9	1.64	--	--
SL4.0ch02	5442421	5449317	Solyc02g150120.1	0	+	5442421	5449317	0	2	77,193,	0,6703	-777	#NAME?	21.9	-17.9	-18.8	1.17	--	--
SL4.0ch02	14171395	14172258	Solyc02g014150.4	0	+	14171395	14172258	0	3	47,85,255,	0,449,608	-1070	#NAME?	64.3	-32.3	-33.5	2.41	--	--
SL4.0ch02	14647600	14657317	Solyc02g014350.4	9.99999999999999e-277	+	14647600	14657317	0	3	16,336,185,	0,282,9532	-276	-274	105	-12.2	-12.9	1.8	--	--
SL4.0ch02	15755104	15755593	Solyc02g014520.4	0	+	15755104	15755593	0	2	48,370,	0,119	-501	#NAME?	59.5	-35.5	-36.8	2.86	--	--
SL4.0ch02	16815661	16820193	Solyc02g014720.4	0	+	16815661	16820193	0	2	34,231,	0,4301	-913	#NAME?	26.9	-27.5	-28.6	1.63	--	--
SL4.0ch02	17217408	17217827	Solyc02g014770.3	9.99999999999999e-219	+	17217408	17217827	0	1	419,	0	-218	-216	83.2	-1.34	-1.53	0.438	--	--
SL4.0ch02	18057165	18057373	Solyc02g014860.3	3.2e-19	+	18057165	18057373	0	1	208,	0	-18.5	-17.5	2.82	-1.46	-1.66	-0.333	--	--
SL4.0ch02	18735079	18735530	Solyc02g020910.4	0	+	18735079	18735530	0	1	451,	0	-486	#NAME?	54.5	-4.97	-5.4	0.446	--	--
SL4.0ch02	20708450	20708721	Solyc02g021240.3	0	+	20708450	20708721	0	1	271,	0	-1170	#NAME?	19.2	-22.4	-23.4	0.848	--	--
SL4.0ch02	21005282	21005688	Solyc02g021400.2	0	+	21005282	21005688	0	1	406,	0	-800	#NAME?	8.42	-57.9	-59.5	1.14	--	--
SL4.0ch02	21644892	21645339	Solyc02g021590.3	1e-129	+	21644892	21645339	0	1	447,	0	-129	-128	12.4	-5.69	-6.16	1.14	--	--
SL4.0ch02	22000576	22001015	Solyc02g021685.1	0	+	22000576	22001015	0	1	439,	0	-1010	#NAME?	65.1	-25.8	-26.8	1.72	--	--
SL4.0ch02	22591471	22592039	Solyc02g022830.3	0	+	22591471	22592039	0	1	568,	0	-428	#NAME?	37.4	-4.92	-5.35	0.851	--	--
SL4.0ch02	23212830	23213214	Solyc02g023980.3	0	+	23212830	23213214	0	1	384,	0	-543	#NAME?	14.4	-4.95	-5.38	0.713	--	--
SL4.0ch02	23230142	23230380	Solyc02g023990.3	1e-112	+	23230142	23230380	0	1	238,	0	-112	-110	27.6	-4.01	-4.4	1.41	--	--
SL4.0ch02	23402511	23402865	Solyc02g024050.3	0	+	23402511	23402865	0	2	191,16,	0,338	-820	#NAME?	4.63	-1.89	-2.13	-0.147	--	--
SL4.0ch02	23462416	23462744	Solyc02g024070.3	1e-127	+	23462416	23462744	0	1	328,	0	-127	-126	59.1	-4.46	-4.87	1.99	--	--
SL4.0ch02	23728187	23729185	Solyc02g030110.2	0	+	23728187	23729185	0	2	33,356,	0,642	-366	#NAME?	41.1	-22.9	-23.9	1.93	--	--
SL4.0ch02	23901523	23902824	Solyc02g030210.4	1e-188	+	23901523	23902824	0	2	27,386,	0,915	-188	-186	24.5	-2.18	-2.45	0.665	--	--
SL4.0ch02	24065020	24065319	Solyc02g030300.3	1e-139	+	24065020	24065319	0	1	299,	0	-139	-138	20	-2.71	-3.02	0.689	--	--
SL4.0ch02	25520463	25520909	Solyc02g031770.4	1e-168	+	25520463	25520909	0	1	446,	0	-168	-167	32.4	-5.58	-6.05	1.61	--	--
SL4.0ch02	25685940	25686329	Solyc02g031840.3	0	+	25685940	25686329	0	1	389,	0	-1340	#NAME?	27	-28.4	-29.5	0.937	--	--
SL4.0ch02	25842096	25842393	Solyc02g031980.3	1e-146	+	25842096	25842393	0	1	297,	0	-146	-144	14.3	-3.83	-4.2	1.14	--	--
SL4.0ch02	26200652	26201620	Solyc02g032120.3	0	+	26200652	26201620	0	2	31,239,	0,729	-1250	#NAME?	16.6	-6.42	-6.92	0.617	--	--
SL4.0ch02	26605227	26605616	Solyc02g032200.4	0	+	26605227	26605616	0	1	389,	0	-403	#NAME?	25.4	-4.02	-4.4	0.493	--	--
SL4.0ch02	26725486	26726436	Solyc02g032300.3	0	+	26725486	26726436	0	1	950,	0	-510	#NAME?	25.5	-9.03	-9.64	0.677	--	--
SL4.0ch02	26835928	26836916	Solyc02g032330.3	9.99999999999999e-278	+	26835928	26836916	0	2	21,785,	0,203	-277	-276	54.3	-3.41	-3.76	0.531	--	--
SL4.0ch02	27513661	27513781	Solyc02g032650.3	1.3e-19	+	27513661	27513781	0	1	120,	0	-18.9	-17.9	3.75	-2.01	-2.26	-1.16	--	--
SL4.0ch02	28066995	28067293	Solyc02g032920.3	1e-163	+	28066995	28067293	0	1	298,	0	-163	-161	7.31	-10.8	-11.5	1.11	--	--
SL4.0ch02	28075982	28076313	Solyc02g032930.3	0	+	28075982	28076313	0	1	331,	0	-1560	#NAME?	15.4	-8.87	-9.48	0.434	--	--
SL4.0ch02	28171548	28174049	Solyc02g032970.4	0	+	28171548	28174049	0	2	27,454,	0,2047	-854	#NAME?	146	-3.33	-3.67	0.607	--	--
SL4.0ch02	29367881	29368238	Solyc02g036380.3	0	+	29367881	29368238	0	1	357,	0	-1570	#NAME?	58.7	-32.3	-33.5	1.27	--	--
SL4.0ch02	29490305	29490425	Solyc02g036460.3	3.2e-55	+	29490305	29490425	0	1	120,	0	-54.5	-53.4	34.1	-1.98	-2.23	3.39	--	--
SL4.0ch02	30264532	30264831	Solyc02g038760.4	1e-159	+	30264532	30264831	0	1	299,	0	-159	-158	252	-14.5	-15.3	1.62	--	--
SL4.0ch02	30794072	30795050	Solyc02g038819.1	0	+	30794072	30795050	0	2	7,410,	0,568	-335	#NAME?	76.6	-10.2	-10.8	1.88	Solyc02g038819.1	Phosphoinositide phosphatase family protein (AHRD V3.3 *** A0A2U1LC37_ARTAN)
SL4.0ch02	31306267	31309250	Solyc02g061790.4	0	+	31306267	31309250	0	2	58,294,	0,2689	-379	#NAME?	17.9	-12.6	-13.3	1.19	--	--
SL4.0ch02	31511770	31512099	Solyc02g061960.3	0	+	31511770	31512099	0	1	329,	0	-581	#NAME?	3.86	-7.31	-7.85	0.416	--	--
SL4.0ch02	31512188	31512398	Solyc02g061960.3	6.3e-29	+	31512188	31512398	0	1	210,	0	-28.2	-27.2	6.57	-4.08	-4.47	-0.9	--	--
SL4.0ch02	31529887	31530571	Solyc02g061980.3	0	+	31529887	31530571	0	1	684,	0	-494	#NAME?	17.6	-8.44	-9.02	0.61	--	--
SL4.0ch02	31873379	31873978	Solyc02g062290.2	2e-15	+	31873379	31873978	0	1	599,	0	-14.7	-13.7	1.99	-9.53	-10.2	-0.871	--	--
SL4.0ch02	31874546	31874726	Solyc02g062290.2	5e-15	+	31874546	31874726	0	1	180,	0	-14.3	-13.3	1.56	-11.8	-12.5	-1.35	--	--
SL4.0ch02	31878675	31879095	Solyc02g062290.2	0	+	31878675	31879095	0	1	420,	0	-475	#NAME?	6.91	-2.28	-2.55	0.301	--	--
SL4.0ch02	31987543	31987813	Solyc02g062370.4	0	+	31987543	31987813	0	1	270,	0	-628	#NAME?	7.49	-12.1	-12.8	0.603	--	--
SL4.0ch02	32031094	32031477	Solyc02g062420.4	1e-198	+	32031094	32031477	0	1	383,	0	-198	-197	12	-1.68	-1.9	0.429	--	--
SL4.0ch02	32041830	32042406	Solyc02g062430.3	0	+	32041830	32042406	0	2	34,385,	0,191	-427	#NAME?	39.5	-7.47	-8.02	1.2	--	--
SL4.0ch02	32305581	32306054	Solyc02g062570.4	1e-244	+	32305581	32306054	0	1	473,	0	-244	-242	14.9	-2.93	-3.25	0.895	--	--
SL4.0ch02	32309637	32309966	Solyc02g062580.3	1.3e-71	+	32309637	32309966	0	1	329,	0	-70.9	-69.8	18.9	-4.41	-4.82	1.66	--	--
SL4.0ch02	32394015	32394310	Solyc02g062640.4	0	+	32394015	32394310	0	1	295,	0	-1040	#NAME?	34.9	-8.81	-9.41	0.739	--	--
SL4.0ch02	32405733	32406030	Solyc02g062670.3	2.5e-28	+	32405733	32406030	0	1	297,	0	-27.6	-26.6	14	-1.95	-2.2	0.72	--	--
SL4.0ch02	32434633	32435714	Solyc02g062700.3	1.3e-14	+	32434633	32435714	0	2	53,307,	0,774	-13.9	-12.9	2.2	-5.33	-5.78	-1.43	--	--
SL4.0ch02	32440019	32440379	Solyc02g062700.3	1e-176	+	32440019	32440379	0	1	360,	0	-176	-175	9.67	-13.9	-14.7	1.42	--	--
SL4.0ch02	32521750	32522255	Solyc02g062740.3	0	+	32521750	32522255	0	1	505,	0	-820	#NAME?	10.4	-25	-26	0.896	--	--
SL4.0ch02	32890777	32891185	Solyc02g062920.3	1.6e-21	+	32890777	32891185	0	2	209,2,	0,406	-20.8	-19.7	1.69	-7.19	-7.73	-0.957	--	--
SL4.0ch02	32898000	32898481	Solyc02g062920.3	0	+	32898000	32898481	0	1	481,	0	-886	#NAME?	29.1	-7.52	-8.07	0.514	--	--
SL4.0ch02	32915544	32915725	Solyc02g062940.3	7.9e-18	+	32915544	32915725	0	1	181,	0	-17.1	-16.1	3.52	-3.34	-3.69	-0.92	--	--
SL4.0ch02	32996743	32997282	Solyc02g062970.3	0	+	32996743	32997282	0	1	539,	0	-1960	#NAME?	18.6	-6.1	-6.59	0.472	--	--
SL4.0ch02	33123970	33125240	Solyc02g063050.3	0	+	33123970	33125240	0	3	3,46,281,	0,260,989	-447	#NAME?	246	-8.6	-9.2	1.27	--	--
SL4.0ch02	33163668	33163815	Solyc02g063075.1	1e-204	+	33163668	33163815	0	1	147,	0	-204	-203	5.76	-1.33	-1.52	0.314	--	--
SL4.0ch02	33183618	33183919	Solyc02g063085.1	1e-232	+	33183618	33183919	0	1	301,	0	-232	-231	25.1	-1.79	-2.02	0.516	--	--
SL4.0ch02	33268544	33268784	Solyc02g063160.4	1e-208	+	33268544	33268784	0	1	240,	0	-208	-207	8.21	-5.2	-5.64	0.576	--	--
SL4.0ch02	33272758	33272939	Solyc02g063170.3	1e-21	+	33272758	33272939	0	1	181,	0	-21	-20	4.76	-1.31	-1.5	-0.489	--	--
SL4.0ch02	33384490	33385028	Solyc02g063280.4	6.3e-60	+	33384490	33385028	0	2	24,416,	0,122	-59.2	-58	46.7	-9.5	-10.1	1.52	--	--
SL4.0ch02	33395900	33396193	Solyc02g063300.3	2e-95	+	33395900	33396193	0	1	293,	0	-94.7	-93.5	76.2	-6.78	-7.3	2.25	--	--
SL4.0ch02	33513362	33513573	Solyc02g063390.4	2.5e-89	+	33513362	33513573	0	1	211,	0	-88.6	-87.4	7.46	-2.78	-3.08	0.778	--	--
SL4.0ch02	33720607	33720994	Solyc02g064580.3	0	+	33720607	33720994	0	1	387,	0	-767	#NAME?	50.4	-19.5	-20.4	1.34	--	--
SL4.0ch02	33750502	33752514	Solyc02g064630.4	0	+	33750502	33752514	0	3	8,8,310,	0,354,1702	-1330	#NAME?	25.1	-12.1	-12.8	0.851	--	--
SL4.0ch02	33878392	33879030	Solyc02g064750.4	9.99999999999999e-277	+	33878392	33879030	0	2	42,224,	0,414	-276	-274	23.7	-2.49	-2.77	0.632	--	--
SL4.0ch02	33977705	33978030	Solyc02g064800.3	9.99999999999999e-267	+	33977705	33978030	0	2	39,201,	0,124	-266	-264	17.8	-14.1	-14.9	1.28	--	--
SL4.0ch02	34360463	34360732	Solyc02g065170.3	0	+	34360463	34360732	0	1	269,	0	-351	#NAME?	7.99	-2.23	-2.49	0.248	--	--
SL4.0ch02	34370485	34370900	Solyc02g065180.3	0	+	34370485	34370900	0	1	415,	0	-367	#NAME?	49	-8.5	-9.09	0.945	--	--
SL4.0ch02	34586627	34587046	Solyc02g065360.4	0	+	34586627	34587046	0	1	419,	0	-383	#NAME?	56	-16.5	-17.4	1.53	--	--
SL4.0ch02	34880955	34881787	Solyc02g065690.3	3.2e-24	+	34880955	34881787	0	2	16,404,	0,428	-23.5	-22.5	3.78	-3.14	-3.47	-0.781	--	--
SL4.0ch02	34902416	34909965	Solyc02g065720.3	9.99999999999999e-292	+	34902416	34909965	0	2	61,268,	0,7281	-291	-290	137	-15.4	-16.2	2.41	--	--
SL4.0ch02	35004003	35004358	Solyc02g066830.4	0	+	35004003	35004358	0	1	355,	0	-638	#NAME?	14.4	-8.7	-9.3	0.88	--	--
SL4.0ch02	35195324	35195623	Solyc02g066910.3	0	+	35195324	35195623	0	1	299,	0	-335	#NAME?	50.1	-4.68	-5.1	0.679	--	--
SL4.0ch02	35198709	35199069	Solyc02g066920.3	1e-149	+	35198709	35199069	0	1	360,	0	-149	-148	19.1	-4.59	-5	0.662	--	--
SL4.0ch02	35202901	35203231	Solyc02g066930.3	1e-105	+	35202901	35203231	0	1	330,	0	-105	-103	15.5	-2.34	-2.61	0.794	--	--
SL4.0ch02	35229000	35229447	Solyc02g066950.4	0	+	35229000	35229447	0	1	447,	0	-574	#NAME?	93.9	-23.1	-24	1.92	--	--
SL4.0ch02	35347676	35348093	Solyc02g067090.4	0	+	35347676	35348093	0	1	417,	0	-688	#NAME?	194	-35.8	-37.1	1.69	--	--
SL4.0ch02	35361411	35361710	Solyc02g067107.1	1.6e-40	+	35361411	35361710	0	1	299,	0	-39.8	-38.7	13.6	-1.64	-1.86	0.66	--	--
SL4.0ch02	35614505	35614892	Solyc02g067390.3	0	+	35614505	35614892	0	1	387,	0	-987	#NAME?	31	-28.4	-29.5	1.38	--	--
SL4.0ch02	35678875	35679205	Solyc02g067460.3	0	+	35678875	35679205	0	1	330,	0	-685	#NAME?	6.91	-2.51	-2.8	-0.234	--	--
SL4.0ch02	35717062	35717422	Solyc02g067530.4	0	+	35717062	35717422	0	1	360,	0	-552	#NAME?	8.8	-11.3	-12	0.732	--	--
SL4.0ch02	35722234	35722534	Solyc02g067540.3	0	+	35722234	35722534	0	1	300,	0	-378	#NAME?	33.2	-5.42	-5.87	1.13	--	--
SL4.0ch02	35750648	35751306	Solyc02g067570.3	0	+	35750648	35751306	0	1	658,	0	-1620	#NAME?	21.4	-27.8	-28.9	1.04	--	--
SL4.0ch02	35828002	35828362	Solyc02g067670.4	0	+	35828002	35828362	0	1	360,	0	-531	#NAME?	21	-7.8	-8.36	0.847	--	--
SL4.0ch02	35929038	35929269	Solyc02g067800.4	1e-126	+	35929038	35929269	0	1	231,	0	-126	-125	6.13	-2.38	-2.66	0.394	--	--
SL4.0ch02	35969825	35970357	Solyc02g067840.3	0	+	35969825	35970357	0	1	532,	0	-832	#NAME?	8.55	-16.4	-17.2	0.859	--	--
SL4.0ch02	35982207	35982531	Solyc02g067860.4	0	+	35982207	35982531	0	1	324,	0	-1110	#NAME?	36.3	-27.2	-28.3	1.09	--	--
SL4.0ch02	36028860	36029274	Solyc02g067920.4	0	+	36028860	36029274	0	1	414,	0	-937	#NAME?	25.9	-4.25	-4.64	0.324	--	--
SL4.0ch02	36187310	36187696	Solyc02g068130.4	0	+	36187310	36187696	0	1	386,	0	-639	#NAME?	141	-25.4	-26.4	1.35	--	--
SL4.0ch02	36221226	36223019	Solyc02g068180.3	0	+	36221226	36223019	0	2	42,318,	0,1475	-407	#NAME?	290	-5.54	-6	1.37	--	--
SL4.0ch02	36344241	36344660	Solyc02g068370.3	0	+	36344241	36344660	0	1	419,	0	-621	#NAME?	11.9	-16.1	-16.9	0.798	--	--
SL4.0ch02	36359131	36359856	Solyc02g068390.3	1.6e-33	+	36359131	36359856	0	2	38,226,	0,499	-32.8	-31.8	11.4	-3.86	-4.23	1.42	--	--
SL4.0ch02	36415756	36416135	Solyc02g068450.3	0	+	36415756	36416135	0	1	379,	0	-1170	#NAME?	33.5	-20.6	-21.5	0.901	--	--
SL4.0ch02	36467478	36467886	Solyc02g068500.3	0	+	36467478	36467886	0	1	408,	0	-641	#NAME?	28.2	-5.89	-6.36	1.1	--	--
SL4.0ch02	36616552	36616912	Solyc02g068640.3	0	+	36616552	36616912	0	1	360,	0	-734	#NAME?	28	-15.7	-16.5	1.28	--	--
SL4.0ch02	36704560	36705099	Solyc02g068770.4	0	+	36704560	36705099	0	1	539,	0	-1010	#NAME?	10.3	-6.99	-7.52	0.507	--	--
SL4.0ch02	36818640	36818940	Solyc02g068910.3	0	+	36818640	36818940	0	1	300,	0	-454	#NAME?	24.2	-3.73	-4.1	0.749	--	--
SL4.0ch02	37104610	37105160	Solyc02g069130.3	4e-58	+	37104610	37105160	0	2	20,158,	0,392	-57.4	-56.3	4.95	-2.82	-3.13	0.995	--	--
SL4.0ch02	37116435	37117899	Solyc02g069150.3	0	+	37116435	37117899	0	2	16,488,	0,976	-2890	#NAME?	12.7	-40.9	-42.3	0.705	--	--
SL4.0ch02	37126800	37127098	Solyc02g069160.3	0	+	37126800	37127098	0	1	298,	0	-542	#NAME?	19.1	-16.1	-17	1.14	--	--
SL4.0ch02	37190974	37191123	Solyc02g069230.3	1.1e-10	+	37190974	37191123	0	1	149,	0	-9.96	-9	1.46	-4.19	-4.58	-0.867	--	--
SL4.0ch02	37260553	37260852	Solyc02g069310.3	1e-246	+	37260553	37260852	0	1	299,	0	-246	-245	84.2	-29.3	-30.4	2.53	--	--
SL4.0ch02	37277109	37277380	Solyc02g069340.4	1e-109	+	37277109	37277380	0	1	271,	0	-109	-108	9.41	-2.89	-3.2	0.63	--	--
SL4.0ch02	37288649	37289274	Solyc02g069350.4	1e-219	+	37288649	37289274	0	1	625,	0	-219	-218	19.3	-12.6	-13.3	0.885	--	--
SL4.0ch02	37322327	37322657	Solyc02g069400.3	1e-120	+	37322327	37322657	0	1	330,	0	-120	-119	51.2	-2.91	-3.22	0.731	--	--
SL4.0ch02	37406724	37406994	Solyc02g069520.2	9.99999999963881e-315	+	37406724	37406994	0	1	270,	0	-314	-312	20.3	-6.19	-6.69	1.48	--	--
SL4.0ch02	37429862	37430042	Solyc02g069570.3	7.9e-05	+	37429862	37430042	0	1	180,	0	-4.1	-3.19	1.94	-2.6	-2.89	-1.73	--	--
SL4.0ch02	37439081	37439438	Solyc02g069570.3	1e-159	+	37439081	37439438	0	1	357,	0	-159	-158	39	-2.45	-2.73	0.921	--	--
SL4.0ch02	37469217	37470687	Solyc02g069610.3	0	+	37469217	37470687	0	2	45,308,	0,1162	-1440	#NAME?	35.4	-5.21	-5.66	0.591	--	--
SL4.0ch02	37537173	37537858	Solyc02g069680.3	5e-75	+	37537173	37537858	0	2	42,284,	0,401	-74.3	-73.2	70.9	-2.37	-2.64	2.28	--	--
SL4.0ch02	37558040	37558483	Solyc02g069720.3	0	+	37558040	37558483	0	1	443,	0	-3200	#NAME?	18.4	-57.2	-58.8	1.1	--	--
SL4.0ch02	37602464	37602702	Solyc02g069770.3	1.9e-10	+	37602464	37602702	0	1	238,	0	-9.71	-8.75	1.91	-3.52	-3.87	-1.35	--	--
SL4.0ch02	37632674	37633002	Solyc02g069780.3	0	+	37632674	37633002	0	1	328,	0	-768	#NAME?	16.1	-12.3	-13	0.959	--	--
SL4.0ch02	37634829	37635273	Solyc02g069790.3	3.2e-31	+	37634829	37635273	0	1	444,	0	-30.5	-29.5	3.34	-3.56	-3.92	-0.687	--	--
SL4.0ch02	37638167	37638493	Solyc02g069790.3	9.99999999999999e-285	+	37638167	37638493	0	1	326,	0	-284	-282	34.1	-4.39	-4.79	0.614	--	--
SL4.0ch02	37686638	37686841	Solyc02g069840.3	2e-23	+	37686638	37686841	0	1	203,	0	-22.7	-21.7	30.6	-4.23	-4.62	1.61	--	--
SL4.0ch02	37689523	37689972	Solyc02g069850.3	0	+	37689523	37689972	0	1	449,	0	-1830	#NAME?	53.7	-21.9	-22.9	0.697	--	--
SL4.0ch02	37690330	37690870	Solyc02g069850.3	1e-251	+	37690330	37690870	0	1	540,	0	-251	-250	42	-4.81	-5.24	0.764	--	--
SL4.0ch02	37751019	37751921	Solyc02g069950.3	0	+	37751019	37751921	0	3	84,75,550,	0,175,352	-870	#NAME?	88.4	-16.9	-17.7	0.779	--	--
SL4.0ch02	37774799	37777057	Solyc02g069970.4	0	+	37774799	37777057	0	2	20,401,	0,1857	-482	#NAME?	9.28	-6.19	-6.68	0.675	--	--
SL4.0ch02	37955835	37956614	Solyc02g070100.3	9.99999999999999e-289	+	37955835	37956614	0	2	59,268,	0,511	-288	-287	21.5	-17.1	-18	1.59	--	--
SL4.0ch02	38062033	38062453	Solyc02g070260.4	1e-188	+	38062033	38062453	0	1	420,	0	-188	-186	458	-6.66	-7.18	1.41	--	--
SL4.0ch02	38106011	38106281	Solyc02g070300.4	1e-106	+	38106011	38106281	0	1	270,	0	-106	-105	14	-1.93	-2.18	0.952	--	--
SL4.0ch02	38129783	38130053	Solyc02g070340.3	0	+	38129783	38130053	0	1	270,	0	-790	#NAME?	13.3	-49.8	-51.3	1.2	--	--
SL4.0ch02	38195663	38195929	Solyc02g070440.3	0	+	38195663	38195929	0	1	266,	0	#NAME?	#NAME?	52.5	-17.8	-18.6	1.78	--	--
SL4.0ch02	38227046	38227961	Solyc02g070460.3	1e-187	+	38227046	38227961	0	2	53,277,	0,638	-187	-186	27.1	-5.87	-6.35	1.43	--	--
SL4.0ch02	38256583	38257143	Solyc02g070510.3	0	+	38256583	38257143	0	2	7,473,	0,87	-1900	#NAME?	36.6	-28.5	-29.6	1.08	--	--
SL4.0ch02	38275147	38275506	Solyc02g070520.3	0	+	38275147	38275506	0	1	359,	0	-403	#NAME?	16.9	-11.7	-12.4	0.844	--	--
SL4.0ch02	38311432	38311791	Solyc02g070550.3	0	+	38311432	38311791	0	1	359,	0	-2830	#NAME?	14	-15.3	-16.1	0.547	--	--
SL4.0ch02	38320602	38321040	Solyc02g070570.4	0	+	38320602	38321040	0	2	11,340,	0,98	-1300	#NAME?	13	-20	-20.9	0.846	--	--
SL4.0ch02	38343757	38344108	Solyc02g070630.3	0	+	38343757	38344108	0	1	351,	0	-1440	#NAME?	83.8	-16.6	-17.4	0.813	--	--
SL4.0ch02	38350443	38350763	Solyc02g070650.2	0	+	38350443	38350763	0	1	320,	0	-641	#NAME?	23.6	-26.6	-27.7	0.82	--	--
SL4.0ch02	38360871	38362414	Solyc02g070670.4	1e-187	+	38360871	38362414	0	2	19,305,	0,1238	-187	-186	8.88	-1.34	-1.53	0.364	--	--
SL4.0ch02	38368251	38368488	Solyc02g070680.4	7.9e-15	+	38368251	38368488	0	1	237,	0	-14.1	-13.1	3.5	-2.87	-3.18	-0.822	--	--
SL4.0ch02	38482385	38482680	Solyc02g070860.4	0	+	38482385	38482680	0	1	295,	0	-508	#NAME?	14.3	-15.9	-16.7	1.47	--	--
SL4.0ch02	38620349	38620766	Solyc02g071120.3	0	+	38620349	38620766	0	1	417,	0	-505	#NAME?	203	-54.4	-55.9	1.85	--	--
SL4.0ch02	38669176	38669415	Solyc02g071160.4	1e-137	+	38669176	38669415	0	1	239,	0	-137	-136	27.6	-4.9	-5.32	1.25	--	--
SL4.0ch02	38674299	38674846	Solyc02g071170.3	0	+	38674299	38674846	0	3	1,101,165,	0,133,382	-497	#NAME?	8.93	-4.01	-4.39	0.506	--	--
SL4.0ch02	38694424	38694722	Solyc02g071190.4	0	+	38694424	38694722	0	1	298,	0	-815	#NAME?	16.8	-27.5	-28.6	1.37	--	--
SL4.0ch02	38789590	38789891	Solyc02g071280.3	1e-163	+	38789590	38789891	0	1	301,	0	-163	-162	26.1	-1.56	-1.77	0.501	--	--
SL4.0ch02	38830913	38831331	Solyc02g071330.4	0	+	38830913	38831331	0	1	418,	0	-1830	#NAME?	27.1	-15.2	-16	0.952	--	--
SL4.0ch02	39169508	39169839	Solyc02g071800.3	0	+	39169508	39169839	0	1	331,	0	-928	#NAME?	11.1	-13.8	-14.6	0.524	--	--
SL4.0ch02	39284594	39284952	Solyc02g071890.3	0	+	39284594	39284952	0	1	358,	0	-750	#NAME?	99.8	-14.5	-15.3	1.45	--	--
SL4.0ch02	39411278	39411665	Solyc02g072105.1	1e-155	+	39411278	39411665	0	1	387,	0	-155	-154	55.2	-3.01	-3.33	1.06	Solyc02g072105.1	Dihydroorotase (AHRD V3.3 *** A0A1U8FT91_CAPAN)
SL4.0ch02	39426181	39426540	Solyc02g072130.3	0	+	39426181	39426540	0	1	359,	0	-853	#NAME?	9.64	-4.9	-5.33	-0.237	--	--
SL4.0ch02	39492351	39493387	Solyc02g072160.4	0	+	39492351	39493387	0	3	4,159,226,	0,567,810	-505	#NAME?	10.1	-8.91	-9.52	0.901	--	--
SL4.0ch02	39515793	39516115	Solyc02g072180.3	0	+	39515793	39516115	0	1	322,	0	-554	#NAME?	23.9	-18.1	-19	0.973	--	--
SL4.0ch02	39606060	39606450	Solyc02g072300.4	0	+	39606060	39606450	0	1	390,	0	-1240	#NAME?	27.8	-5.27	-5.72	0.197	--	--
SL4.0ch02	39893171	39893661	Solyc02g076780.3	1e-113	+	39893171	39893661	0	2	34,265,	0,225	-113	-112	21.9	-8.07	-8.65	2.68	--	--
SL4.0ch02	39913118	39913239	Solyc02g076810.4	1.1e-09	+	39913118	39913239	0	1	121,	0	-8.94	-7.99	1.28	-10.2	-10.8	-1.01	--	--
SL4.0ch02	39958659	39959020	Solyc02g076840.3	0	+	39958659	39959020	0	1	361,	0	-552	#NAME?	45.2	-13.3	-14.1	1.35	--	--
SL4.0ch02	39984202	39984700	Solyc02g076870.4	0	+	39984202	39984700	0	2	22,398,	0,100	-730	#NAME?	21	-11	-11.7	0.943	--	--
SL4.0ch02	40274690	40275017	Solyc02g077310.4	1e-163	+	40274690	40275017	0	1	327,	0	-163	-161	31.4	-2.16	-2.42	0.917	--	--
SL4.0ch02	40372481	40372996	Solyc02g077440.3	0	+	40372481	40372996	0	2	271,20,	0,495	-610	#NAME?	20.7	-8.68	-9.28	0.851	--	--
SL4.0ch02	40453862	40454574	Solyc02g077560.3	1e-202	+	40453862	40454574	0	2	72,316,	0,396	-202	-200	17.8	-4.62	-5.04	0.785	--	--
SL4.0ch02	40482114	40482621	Solyc02g077600.3	1e-202	+	40482114	40482621	0	1	507,	0	-202	-200	7.89	-3.9	-4.28	0.668	--	--
SL4.0ch02	40538389	40538849	Solyc02g077660.3	2e-23	+	40538389	40538849	0	3	37,165,38,	0,152,422	-22.7	-21.7	1.94	-9.73	-10.4	-1.3	--	--
SL4.0ch02	40547206	40547596	Solyc02g077660.3	0	+	40547206	40547596	0	1	390,	0	-1870	#NAME?	11.3	-27	-28.1	0.829	--	--
SL4.0ch02	40582858	40583270	Solyc02g077710.1	1e-146	+	40582858	40583270	0	1	412,	0	-146	-144	1.43	-145	-148	-0.882	--	--
SL4.0ch02	40608462	40608657	Solyc02g077760.2	1e-182	+	40608462	40608657	0	1	195,	0	-182	-181	13.1	-1.32	-1.5	0.698	--	--
SL4.0ch02	40722928	40723227	Solyc02g077900.4	0	+	40722928	40723227	0	1	299,	0	-1100	#NAME?	18	-39.5	-40.8	1.31	--	--
SL4.0ch02	40935040	40935370	Solyc02g078180.3	0	+	40935040	40935370	0	1	330,	0	-364	#NAME?	30.9	-12.7	-13.4	1.31	--	--
SL4.0ch02	40944306	40944662	Solyc02g078200.4	0	+	40944306	40944662	0	1	356,	0	-393	#NAME?	10.9	-1.44	-1.64	0.251	--	--
SL4.0ch02	40959293	40959684	Solyc02g078210.3	0	+	40959293	40959684	0	1	391,	0	-2980	#NAME?	18.4	-68.4	-70.1	1.08	--	--
SL4.0ch02	40980294	40980920	Solyc02g078240.4	1e-156	+	40980294	40980920	0	2	2,380,	0,246	-156	-155	11.3	-6.35	-6.85	1.27	--	--
SL4.0ch02	41003497	41003946	Solyc02g078270.3	9.99999999999999e-207	+	41003497	41003946	0	1	449,	0	-206	-204	56.5	-2.85	-3.16	0.684	--	--
SL4.0ch02	41103034	41103544	Solyc02g078440.3	0	+	41103034	41103544	0	2	16,399,	0,111	-490	#NAME?	81	-12.7	-13.5	2.17	--	--
SL4.0ch02	41124577	41124869	Solyc02g078470.4	1e-109	+	41124577	41124869	0	1	292,	0	-109	-107	11.5	-1.36	-1.55	0.485	--	--
SL4.0ch02	41217257	41217617	Solyc02g078560.4	1e-245	+	41217257	41217617	0	1	360,	0	-245	-244	28.3	-1.57	-1.78	0.279	--	--
SL4.0ch02	41252382	41252917	Solyc02g078610.4	0	+	41252382	41252917	0	2	41,379,	0,156	-1030	#NAME?	24.2	-23.2	-24.2	1.14	--	--
SL4.0ch02	41383569	41383929	Solyc02g078750.3	9.99988867182683e-321	+	41383569	41383929	0	1	360,	0	-320	-319	6.09	-9.67	-10.3	0.84	--	--
SL4.0ch02	41409852	41410092	Solyc02g078780.3	6.3e-68	+	41409852	41410092	0	1	240,	0	-67.2	-66.1	34.4	-5.94	-6.42	1.75	--	--
SL4.0ch02	41442445	41442716	Solyc02g078800.4	0	+	41442445	41442716	0	1	271,	0	-376	#NAME?	25.2	-13.1	-13.9	1.33	--	--
SL4.0ch02	41450712	41450893	Solyc02g078810.4	1.2e-09	+	41450712	41450893	0	1	181,	0	-8.93	-7.98	5.84	-1.95	-2.2	2.64	--	--
SL4.0ch02	41466144	41466535	Solyc02g078820.3	1.6e-23	+	41466144	41466535	0	1	391,	0	-22.8	-21.8	77.9	-10.2	-10.8	-0.581	--	--
SL4.0ch02	41470234	41470533	Solyc02g078830.4	5e-53	+	41470234	41470533	0	1	299,	0	-52.3	-51.2	8.46	-2.39	-2.67	-0.597	--	--
SL4.0ch02	41478188	41478488	Solyc02g078840.4	0	+	41478188	41478488	0	1	300,	0	-493	#NAME?	66.2	-4.34	-4.73	1.1	--	--
SL4.0ch02	41540244	41540597	Solyc02g078940.3	0	+	41540244	41540597	0	1	353,	0	-908	#NAME?	14.9	-32	-33.2	0.884	--	--
SL4.0ch02	41589822	41590463	Solyc02g078990.4	0	+	41589822	41590463	0	2	19,490,	0,151	-576	#NAME?	120	-22.5	-23.4	1.7	--	--
SL4.0ch02	41607496	41607707	Solyc02g079000.4	1.3e-19	+	41607496	41607707	0	1	211,	0	-18.9	-17.9	4.31	-1.9	-2.14	-1.03	--	--
SL4.0ch02	41653211	41653480	Solyc02g079040.3	7.9e-59	+	41653211	41653480	0	1	269,	0	-58.1	-56.9	5.17	-2.75	-3.06	0.516	--	--
SL4.0ch02	41704364	41704778	Solyc02g079100.3	0	+	41704364	41704778	0	1	414,	0	-1410	#NAME?	15.8	-4.71	-5.12	0.397	--	--
SL4.0ch02	41711086	41711823	Solyc02g079110.3	1e-198	+	41711086	41711823	0	2	20,397,	0,340	-198	-197	64.8	-5.58	-6.04	1.93	--	--
SL4.0ch02	41770217	41770575	Solyc02g079170.3	0	+	41770217	41770575	0	1	358,	0	-2140	#NAME?	22.9	-38.7	-40	0.833	--	--
SL4.0ch02	41789876	41790204	Solyc02g079190.3	0	+	41789876	41790204	0	1	328,	0	-344	#NAME?	6.34	-12.3	-13	-0.701	--	--
SL4.0ch02	41847659	41848198	Solyc02g079250.4	9.99999999998465e-313	+	41847659	41848198	0	1	539,	0	-312	-310	57.1	-8.19	-8.77	2.1	--	--
SL4.0ch02	41863065	41863516	Solyc02g079270.4	0	+	41863065	41863516	0	1	451,	0	-660	#NAME?	59.8	-1.7	-1.92	0.597	--	--
SL4.0ch02	41965603	41965839	Solyc02g079410.2	1.3e-17	+	41965603	41965839	0	1	236,	0	-16.9	-15.9	11.7	-6.93	-7.45	-2.22	--	--
SL4.0ch02	42140850	42140971	Solyc02g079640.3	3.5e-07	+	42140850	42140971	0	1	121,	0	-6.45	-5.52	1.84	-2.65	-2.95	-1.1	--	--
SL4.0ch02	42212265	42212472	Solyc02g079770.3	7.9e-67	+	42212265	42212472	0	1	207,	0	-66.1	-65	4.86	-2.38	-2.66	-0.624	--	--
SL4.0ch02	42320862	42321242	Solyc02g079960.3	0	+	42320862	42321242	0	1	380,	0	-453	#NAME?	8.69	-1.91	-2.15	-0.168	--	--
SL4.0ch02	42329547	42330027	Solyc02g079970.4	0	+	42329547	42330027	0	1	480,	0	-1380	#NAME?	12	-32	-33.2	0.87	--	--
SL4.0ch02	42402129	42402369	Solyc02g080110.3	2.5e-14	+	42402129	42402369	0	1	240,	0	-13.6	-12.7	9.28	-5.95	-6.43	-1.25	--	--
SL4.0ch02	42427300	42427865	Solyc02g080130.4	0	+	42427300	42427865	0	1	565,	0	-2960	#NAME?	13.4	-75.9	-77.8	0.889	--	--
SL4.0ch02	42540565	42540892	Solyc02g080290.3	0	+	42540565	42540892	0	1	327,	0	-869	#NAME?	14.2	-26.2	-27.3	1.15	--	--
SL4.0ch02	42544895	42545225	Solyc02g080300.3	1.6e-95	+	42544895	42545225	0	1	330,	0	-94.8	-93.6	14.1	-3.99	-4.37	1.3	--	--
SL4.0ch02	42597195	42597555	Solyc02g080370.3	0	+	42597195	42597555	0	1	360,	0	-2370	#NAME?	17.1	-34.3	-35.5	0.844	--	--
SL4.0ch02	42632993	42633349	Solyc02g080420.4	0	+	42632993	42633349	0	1	356,	0	-2000	#NAME?	15.6	-4.1	-4.49	0.375	--	--
SL4.0ch02	42641342	42641638	Solyc02g080440.3	0	+	42641342	42641638	0	1	296,	0	-510	#NAME?	13.7	-15.8	-16.6	1.27	--	--
SL4.0ch02	42667959	42668437	Solyc02g080470.3	0	+	42667959	42668437	0	1	478,	0	-536	#NAME?	16.2	-13.6	-14.4	1.03	--	--
SL4.0ch02	42743067	42743217	Solyc02g080570.3	6.5e-09	+	42743067	42743217	0	1	150,	0	-8.19	-7.25	2.07	-6.9	-7.43	-2.61	--	--
SL4.0ch02	42757963	42758352	Solyc02g080570.3	0	+	42757963	42758352	0	1	389,	0	-611	#NAME?	84.4	-6.04	-6.52	1.03	--	--
SL4.0ch02	42773955	42774350	Solyc02g080590.3	1e-232	+	42773955	42774350	0	2	25,298,	0,97	-232	-231	42.9	-2.26	-2.53	0.595	--	--
SL4.0ch02	42795763	42796493	Solyc02g080620.3	1e-268	+	42795763	42796493	0	2	49,188,	0,542	-268	-267	21.7	-3.42	-3.77	1.41	--	--
SL4.0ch02	42823088	42823327	Solyc02g080660.3	1.3e-52	+	42823088	42823327	0	1	239,	0	-51.9	-50.8	3.48	-2.62	-2.92	-0.606	--	--
SL4.0ch02	42832450	42832629	Solyc02g080670.3	4e-15	+	42832450	42832629	0	1	179,	0	-14.4	-13.5	21.9	-2.27	-2.54	1.76	--	--
SL4.0ch02	42932411	42933044	Solyc02g080820.3	0	+	42932411	42933044	0	2	22,506,	0,127	-759	#NAME?	25.3	-3.63	-4	0.547	--	--
SL4.0ch02	43017987	43018457	Solyc02g080940.3	0	+	43017987	43018457	0	1	470,	0	-2280	#NAME?	21.3	-41	-42.4	1.08	--	--
SL4.0ch02	43134807	43135105	Solyc02g081070.4	0	+	43134807	43135105	0	1	298,	0	-574	#NAME?	27.5	-26.8	-27.9	0.99	--	--
SL4.0ch02	43179062	43179388	Solyc02g081120.4	9.99999999999999e-292	+	43179062	43179388	0	1	326,	0	-291	-290	33.4	-2.54	-2.83	0.479	--	--
SL4.0ch02	43299252	43299372	Solyc02g081290.4	5.9e-08	+	43299252	43299372	0	1	120,	0	-7.23	-6.29	1.45	-3.59	-3.95	-1.07	--	--
SL4.0ch02	43301216	43301456	Solyc02g081290.4	5e-11	+	43301216	43301456	0	1	240,	0	-10.3	-9.31	1.74	-5.72	-6.19	-1.13	--	--
SL4.0ch02	43324934	43325351	Solyc02g081330.4	1e-111	+	43324934	43325351	0	1	417,	0	-111	-110	15.8	-4.25	-4.64	0.671	--	--
SL4.0ch02	43383526	43384606	Solyc02g081410.3	0	+	43383526	43384606	0	2	25,485,	0,595	-424	#NAME?	9.73	-2.61	-2.9	0.427	--	--
SL4.0ch02	43501194	43501610	Solyc02g081620.3	0	+	43501194	43501610	0	1	416,	0	-1670	#NAME?	22.6	-16.8	-17.6	0.688	--	--
SL4.0ch02	43508539	43509291	Solyc02g081640.4	9.99999999999999e-272	+	43508539	43509291	0	2	48,398,	0,354	-271	-270	58.4	-23.4	-24.4	1.29	--	--
SL4.0ch02	43518063	43518573	Solyc02g081650.3	9.99999999999999e-301	+	43518063	43518573	0	1	510,	0	-300	-299	14.6	-3.77	-4.14	0.477	--	--
SL4.0ch02	43525404	43525848	Solyc02g081660.3	1e-102	+	43525404	43525848	0	1	444,	0	-102	-100	129	-5.25	-5.7	1.58	--	--
SL4.0ch02	43608283	43608847	Solyc02g081810.4	6.3e-95	+	43608283	43608847	0	2	373,76,	0,488	-94.2	-93	2.3	-135	-137	-2.51	--	--
SL4.0ch02	43698087	43698446	Solyc02g081940.3	1e-204	+	43698087	43698446	0	1	359,	0	-204	-202	30.4	-3	-3.32	0.728	--	--
SL4.0ch02	43706807	43707093	Solyc02g081960.3	2.4e-08	+	43706807	43707093	0	2	44,76,	0,210	-7.62	-6.68	1.56	-1.59	-1.8	0.644	--	--
SL4.0ch02	43733928	43734348	Solyc02g081990.3	0	+	43733928	43734348	0	1	420,	0	-2680	#NAME?	245	-63	-64.7	0.852	--	--
SL4.0ch02	43742861	43743038	Solyc02g082010.3	2e-25	+	43742861	43743038	0	1	177,	0	-24.7	-23.6	3.26	-1.61	-1.83	0.713	--	--
SL4.0ch02	43750881	43751237	Solyc02g082030.3	1e-161	+	43750881	43751237	0	1	356,	0	-161	-159	34.1	-4.24	-4.64	1.09	--	--
SL4.0ch02	43878860	43879221	Solyc02g082180.3	7.9e-61	+	43878860	43879221	0	1	361,	0	-60.1	-59	67.4	-6.46	-6.97	1.02	--	--
SL4.0ch02	43890066	43890243	Solyc02g082200.4	9.99999999999999e-251	+	43890066	43890243	0	1	177,	0	-250	-248	11.3	-7.49	-8.04	1.09	--	--
SL4.0ch02	43912227	43912858	Solyc02g082220.3	0	+	43912227	43912858	0	1	631,	0	-3390	#NAME?	31.1	-39.6	-40.9	0.979	--	--
SL4.0ch02	43937180	43937599	Solyc02g082250.4	0	+	43937180	43937599	0	1	419,	0	-872	#NAME?	14.1	-10.1	-10.7	0.684	--	--
SL4.0ch02	43966472	43966770	Solyc02g082270.3	1e-114	+	43966472	43966770	0	1	298,	0	-114	-113	1.83	-3.38	-3.73	-0.253	--	--
SL4.0ch02	43981455	43981696	Solyc02g082280.3	0	+	43981455	43981696	0	1	241,	0	-376	#NAME?	16.5	-6.68	-7.19	0.833	--	--
SL4.0ch02	43997276	43997576	Solyc02g082290.4	6.3e-31	+	43997276	43997576	0	1	300,	0	-30.2	-29.1	59.5	-3.04	-3.37	2.49	--	--
SL4.0ch02	44095980	44096757	Solyc02g082400.4	0	+	44095980	44096757	0	2	55,396,	0,381	-2110	#NAME?	34.5	-49.5	-51	1.71	--	--
SL4.0ch02	44102424	44102663	Solyc02g082410.4	7.4e-10	+	44102424	44102663	0	1	239,	0	-9.13	-8.18	25.4	-1.49	-1.69	3.33	--	--
SL4.0ch02	44178094	44178422	Solyc02g082470.4	0	+	44178094	44178422	0	1	328,	0	-1220	#NAME?	24.3	-33.9	-35.2	1.24	--	--
SL4.0ch02	44223051	44223319	Solyc02g082550.3	1e-38	+	44223051	44223319	0	1	268,	0	-38	-36.9	38.5	-3.66	-4.03	1.21	--	--
SL4.0ch02	44249172	44249697	Solyc02g082600.4	1e-145	+	44249172	44249697	0	2	15,344,	0,181	-145	-143	94.6	-6.99	-7.52	1.59	--	--
SL4.0ch02	44274866	44275162	Solyc02g082633.1	4.6e-09	+	44274866	44275162	0	1	296,	0	-8.34	-7.39	2.92	-2.94	-3.26	-1.42	--	--
SL4.0ch02	44280113	44280593	Solyc02g082635.1	0	+	44280113	44280593	0	1	480,	0	-380	#NAME?	68.2	-7.73	-8.29	2.06	--	--
SL4.0ch02	44313320	44313680	Solyc02g082660.3	0	+	44313320	44313680	0	1	360,	0	-507	#NAME?	186	-17.7	-18.6	1.45	--	--
SL4.0ch02	44363260	44363947	Solyc02g082710.3	1e-129	+	44363260	44363947	0	2	38,408,	0,279	-129	-127	28.2	-2.15	-2.42	0.947	--	--
SL4.0ch02	44383388	44383748	Solyc02g082730.3	0	+	44383388	44383748	0	1	360,	0	-444	#NAME?	31.9	-1.98	-2.23	0.476	--	--
SL4.0ch02	44427390	44427659	Solyc02g082770.3	1e-92	+	44427390	44427659	0	2	31,150,	0,119	-92	-90.8	16.4	-6.67	-7.19	1.87	--	--
SL4.0ch02	44465635	44466026	Solyc02g082810.3	2e-48	+	44465635	44466026	0	1	391,	0	-47.7	-46.6	10.6	-2.74	-3.04	1.21	--	--
SL4.0ch02	44515984	44516461	Solyc02g082860.3	0	+	44515984	44516461	0	1	477,	0	-528	#NAME?	36.7	-4.8	-5.23	0.841	--	--
SL4.0ch02	44651139	44651469	Solyc02g083140.3	1e-184	+	44651139	44651469	0	1	330,	0	-184	-182	109	-3.16	-3.49	1.23	--	--
SL4.0ch02	44702005	44702751	Solyc02g083220.2	0	+	44702005	44702751	0	1	746,	0	-559	#NAME?	9.75	-6.58	-7.09	0.617	--	--
SL4.0ch02	44814631	44814782	Solyc02g083390.4	4e-86	+	44814631	44814782	0	1	151,	0	-85.4	-84.2	3.08	-1.94	-2.18	-0.378	--	--
SL4.0ch02	44928144	44928684	Solyc02g083560.3	0	+	44928144	44928684	0	1	540,	0	-1120	#NAME?	14.6	-36.4	-37.7	1.17	--	--
SL4.0ch02	45185414	45187221	Solyc02g083940.3	1e-190	+	45185414	45187221	0	2	53,514,	0,1293	-190	-189	47.3	-6.41	-6.92	1.43	--	--
SL4.0ch02	45252181	45252595	Solyc02g084030.3	0	+	45252181	45252595	0	1	414,	0	-1370	#NAME?	38.1	-20.5	-21.4	1.16	--	--
SL4.0ch02	45506868	45507251	Solyc02g084380.3	1e-112	+	45506868	45507251	0	1	383,	0	-112	-110	17.8	-3.82	-4.19	-0.473	--	--
SL4.0ch02	45595447	45595804	Solyc02g075610.4	0	+	45595447	45595804	0	1	357,	0	-2960	#NAME?	129	-74	-75.8	1.26	--	--
SL4.0ch02	45628193	45628523	Solyc02g084520.3	0	+	45628193	45628523	0	1	330,	0	-546	#NAME?	85.6	-22.3	-23.2	1.54	--	--
SL4.0ch02	45654262	45654617	Solyc02g084550.3	0	+	45654262	45654617	0	1	355,	0	-586	#NAME?	11.4	-4.68	-5.09	0.544	--	--
SL4.0ch02	45767017	45767539	Solyc02g084660.3	0	+	45767017	45767539	0	2	56,354,	0,168	-2070	#NAME?	19.5	-14.4	-15.2	0.741	--	--
SL4.0ch02	45879538	45879919	Solyc02g084760.3	0	+	45879538	45879919	0	1	381,	0	-1690	#NAME?	38.5	-61.7	-63.4	1.68	--	--
SL4.0ch02	45929889	45930278	Solyc02g084820.3	0	+	45929889	45930278	0	1	389,	0	-751	#NAME?	22.1	-5.71	-6.18	0.568	--	--
SL4.0ch02	45963859	45964098	Solyc02g084880.3	2.5e-57	+	45963859	45964098	0	1	239,	0	-56.6	-55.4	8.5	-3.23	-3.57	1.41	--	--
SL4.0ch02	46002829	46002950	Solyc02g084950.3	5e-19	+	46002829	46002950	0	1	121,	0	-18.3	-17.3	1.13	-151	-154	-1.46	--	--
SL4.0ch02	46126435	46126586	Solyc02g085130.4	9.1e-09	+	46126435	46126586	0	1	151,	0	-8.04	-7.09	2.63	-1.54	-1.75	-1.08	--	--
SL4.0ch02	46413820	46414823	Solyc02g085570.4	1.3e-28	+	46413820	46414823	0	2	59,267,	0,736	-27.9	-26.9	1.95	-4.82	-5.25	-0.666	--	--
SL4.0ch02	46419421	46419836	Solyc02g085570.4	0	+	46419421	46419836	0	1	415,	0	-996	#NAME?	53	-17	-17.9	0.85	--	--
SL4.0ch02	46493398	46494461	Solyc02g085640.4	0	+	46493398	46494461	0	2	251,19,	0,1044	-1370	#NAME?	14.6	-13.5	-14.3	1.03	--	--
SL4.0ch02	46559213	46559602	Solyc02g085740.4	0	+	46559213	46559602	0	1	389,	0	-713	#NAME?	55.8	-4.85	-5.28	0.879	--	--
SL4.0ch02	46584563	46584980	Solyc02g085790.3	0	+	46584563	46584980	0	1	417,	0	-627	#NAME?	35.2	-8.75	-9.35	0.9	--	--
SL4.0ch02	46626146	46626776	Solyc02g085810.3	0	+	46626146	46626776	0	1	630,	0	-1650	#NAME?	90.3	-46.2	-47.6	0.762	--	--
SL4.0ch02	46636326	46636714	Solyc02g085820.3	0	+	46636326	46636714	0	1	388,	0	-717	#NAME?	35.5	-4.85	-5.28	0.742	--	--
SL4.0ch02	46654649	46656472	Solyc02g085860.4	3.2e-15	+	46654649	46656472	0	2	80,69,	0,1754	-14.5	-13.5	2.67	-1.92	-2.17	-0.806	--	--
SL4.0ch02	46717288	46717498	Solyc02g085930.3	1.3e-14	+	46717288	46717498	0	1	210,	0	-13.9	-12.9	5.74	-1.46	-1.66	1.45	--	--
SL4.0ch02	46860603	46860929	Solyc02g086050.3	9.88131291682493e-324	+	46860603	46860929	0	1	326,	0	-323	-321	61.6	-2.14	-2.4	0.756	--	--
SL4.0ch02	46896114	46896863	Solyc02g086100.4	7.9e-38	+	46896114	46896863	0	1	749,	0	-37.1	-36	35	-2.02	-2.28	0.643	--	--
SL4.0ch02	46933878	46934384	Solyc02g086160.4	0	+	46933878	46934384	0	1	506,	0	-1580	#NAME?	40.3	-64.6	-66.3	1.38	--	--
SL4.0ch02	46957516	46957874	Solyc02g086200.3	9.99999999999999e-262	+	46957516	46957874	0	1	358,	0	-261	-259	15	-6.06	-6.55	1.27	--	--
SL4.0ch02	46977607	46977930	Solyc02g086240.3	0	+	46977607	46977930	0	1	323,	0	-510	#NAME?	30	-5.5	-5.96	0.315	--	--
SL4.0ch02	47034100	47034279	Solyc02g086350.3	3.3e-07	+	47034100	47034279	0	1	179,	0	-6.48	-5.55	2.38	-2.71	-3.02	-1.91	--	--
SL4.0ch02	47048253	47048523	Solyc02g086370.4	3.2e-12	+	47048253	47048523	0	1	270,	0	-11.5	-10.5	8.54	-1.84	-2.08	-1.72	--	--
SL4.0ch02	47140279	47140862	Solyc02g086452.1	1.3e-12	+	47140279	47140862	0	2	396,53,	0,530	-11.9	-11	1.43	-64.2	-65.9	-2.07	--	--
SL4.0ch02	47140920	47141041	Solyc02g086452.1	0.00035	+	47140920	47141041	0	1	121,	0	-3.46	-2.56	1.2	-21	-22	-2.17	--	--
SL4.0ch02	47141517	47141990	Solyc02g086452.1	1e-61	+	47141517	47141990	0	2	329,30,	0,443	-61	-59.9	1.79	-37.7	-38.9	-1.31	--	--
SL4.0ch02	47142079	47142259	Solyc02g086452.1	3.3e-09	+	47142079	47142259	0	1	180,	0	-8.48	-7.53	1.27	-39.8	-41.1	-2.01	--	--
SL4.0ch02	47146262	47146442	Solyc02g086454.1	3e-08	+	47146262	47146442	0	1	180,	0	-7.53	-6.58	1.19	-75.6	-77.5	-2.07	--	--
SL4.0ch02	47146696	47146965	Solyc02g086454.1	6.3e-19	+	47146696	47146965	0	1	269,	0	-18.2	-17.2	1.35	-90	-92	-2.09	--	--
SL4.0ch02	47148375	47148818	Solyc02g086458.1	1e-54	+	47148375	47148818	0	2	321,9,	0,434	-54	-52.9	1.46	-125	-127	-1.77	--	--
SL4.0ch02	47149940	47150150	Solyc02g086458.1	5e-14	+	47149940	47150150	0	1	210,	0	-13.3	-12.3	1.21	-58.2	-59.8	-1.31	--	--
SL4.0ch02	47150773	47151613	Solyc02g086458.1	1e-155	+	47150773	47151613	0	1	840,	0	-155	-154	1.64	-434	-434	-1.83	--	--
SL4.0ch02	47153025	47153550	Solyc02g086458.1	7.9e-68	+	47153025	47153550	0	3	72,159,99,	0,184,426	-67.1	-65.9	1.42	-99.9	-102	-1.12	--	--
SL4.0ch02	47154286	47154466	Solyc02g086458.1	7.9e-23	+	47154286	47154466	0	1	180,	0	-22.1	-21.1	1.17	-115	-118	-1.21	--	--
SL4.0ch02	47194358	47194687	Solyc02g086500.3	9.99999999999999e-294	+	47194358	47194687	0	1	329,	0	-293	-291	26.5	-6	-6.48	1.18	--	--
SL4.0ch02	47286192	47287090	Solyc02g086610.4	0	+	47286192	47287090	0	2	22,425,	0,473	-1450	#NAME?	15.8	-10.5	-11.2	0.762	--	--
SL4.0ch02	47311538	47312010	Solyc02g086640.4	1e-184	+	47311538	47312010	0	1	472,	0	-184	-182	130	-2.94	-3.26	0.789	--	--
SL4.0ch02	47435471	47435771	Solyc02g086800.4	1e-86	+	47435471	47435771	0	1	300,	0	-86	-84.8	44.7	-8.7	-9.29	2.9	--	--
SL4.0ch02	47455383	47456373	Solyc02g086830.3	0	+	47455383	47456373	0	2	51,483,	0,507	-1110	#NAME?	13.4	-25.7	-26.7	1.23	--	--
SL4.0ch02	47501487	47501725	Solyc02g086880.4	0	+	47501487	47501725	0	1	238,	0	-481	#NAME?	1.83	-33.9	-35.1	-0.451	--	--
SL4.0ch02	47511076	47511466	Solyc02g086900.4	0	+	47511076	47511466	0	1	390,	0	-483	#NAME?	45.6	-4.33	-4.73	0.775	--	--
SL4.0ch02	47542672	47542997	Solyc02g086940.3	5e-50	+	47542672	47542997	0	1	325,	0	-49.3	-48.2	7.34	-2.95	-3.27	1.16	--	--
SL4.0ch02	47600050	47600438	Solyc02g087050.2	1e-190	+	47600050	47600438	0	1	388,	0	-190	-188	22.8	-5.01	-5.45	1.44	--	--
SL4.0ch02	47605535	47605744	Solyc02g087060.4	7.9e-57	+	47605535	47605744	0	1	209,	0	-56.1	-54.9	3.37	-4.28	-4.68	-0.474	--	--
SL4.0ch02	47647639	47648032	Solyc02g087130.4	0	+	47647639	47648032	0	2	16,308,	0,85	-1690	#NAME?	35	-16.7	-17.5	1.1	--	--
SL4.0ch02	47658816	47659111	Solyc02g087150.3	7.9e-64	+	47658816	47659111	0	1	295,	0	-63.1	-61.9	11.8	-2.38	-2.65	-0.693	--	--
SL4.0ch02	47668935	47669384	Solyc02g087170.4	9.99999999999999e-265	+	47668935	47669384	0	1	449,	0	-264	-263	15.6	-1.9	-2.14	0.553	--	--
SL4.0ch02	47784120	47784449	Solyc02g087310.3	1e-106	+	47784120	47784449	0	1	329,	0	-106	-105	35.4	-1.98	-2.23	1.23	--	--
SL4.0ch02	47887481	47887841	Solyc02g087400.1	5e-17	+	47887481	47887841	0	1	360,	0	-16.3	-15.3	1.56	-11.2	-11.9	-0.903	--	--
SL4.0ch02	48009647	48009858	Solyc02g087580.3	6.3e-16	+	48009647	48009858	0	1	211,	0	-15.2	-14.2	5.98	-3.08	-3.41	2.26	--	--
SL4.0ch02	48039971	48040331	Solyc02g087620.3	0	+	48039971	48040331	0	1	360,	0	-1070	#NAME?	52.2	-36.2	-37.5	1.65	--	--
SL4.0ch02	48051954	48052252	Solyc02g087650.4	1e-153	+	48051954	48052252	0	1	298,	0	-153	-151	19.5	-4.82	-5.24	0.979	--	--
SL4.0ch02	48083404	48083852	Solyc02g087730.3	0	+	48083404	48083852	0	1	448,	0	-391	#NAME?	90.8	-16.6	-17.4	1.21	--	--
SL4.0ch02	48096484	48096784	Solyc02g087750.3	1e-150	+	48096484	48096784	0	1	300,	0	-150	-148	26.5	-8.92	-9.52	0.882	--	--
SL4.0ch02	48104892	48105281	Solyc02g087760.3	0	+	48104892	48105281	0	1	389,	0	-425	#NAME?	17	-4.74	-5.16	0.687	--	--
SL4.0ch02	48123822	48123999	Solyc02g087810.3	6.8e-07	+	48123822	48123999	0	1	177,	0	-6.17	-5.24	2.58	-1.76	-1.98	-1.28	--	--
SL4.0ch02	48150107	48150438	Solyc02g087850.1	3.7e-05	+	48150107	48150438	0	1	331,	0	-4.43	-3.52	1.26	-18.6	-19.5	-1.45	Solyc02g087850.1	Glutaredoxin (AHRD V3.3 *** A0A200QSA1_9MAGN)
SL4.0ch02	48199472	48199980	Solyc02g087900.3	1e-198	+	48199472	48199980	0	1	508,	0	-198	-196	17.2	-7.86	-8.42	0.583	--	--
SL4.0ch02	48269436	48269675	Solyc02g088000.3	6.3e-34	+	48269436	48269675	0	1	239,	0	-33.2	-32.1	9.28	-1.31	-1.49	0.646	--	--
SL4.0ch02	48478494	48478942	Solyc02g088300.3	0	+	48478494	48478942	0	1	448,	0	-849	#NAME?	31.1	-2.21	-2.47	0.293	--	--
SL4.0ch02	48592456	48592722	Solyc02g088450.4	1.6e-52	+	48592456	48592722	0	1	266,	0	-51.8	-50.7	28.5	-1.34	-1.53	1.12	--	--
SL4.0ch02	48616841	48617081	Solyc02g088480.3	6.3e-40	+	48616841	48617081	0	1	240,	0	-39.2	-38.1	4.25	-3.33	-3.68	0.808	--	--
SL4.0ch02	48620775	48621075	Solyc02g088490.3	5e-46	+	48620775	48621075	0	1	300,	0	-45.3	-44.2	19.2	-3.5	-3.85	1.4	--	--
SL4.0ch02	48687651	48688005	Solyc02g088590.4	0	+	48687651	48688005	0	1	354,	0	-455	#NAME?	8.79	-19.1	-20	1.19	--	--
SL4.0ch02	48691452	48691693	Solyc02g088600.4	2.5e-62	+	48691452	48691693	0	1	241,	0	-61.6	-60.5	6.45	-1.89	-2.13	0.597	--	--
SL4.0ch02	48742683	48743393	Solyc02g088700.4	0	+	48742683	48743393	0	3	49,184,125,	0,166,585	-1100	#NAME?	7.91	-9.44	-10.1	0.533	--	--
SL4.0ch02	48760323	48760684	Solyc02g088720.4	0	+	48760323	48760684	0	1	361,	0	-1210	#NAME?	41.4	-21.4	-22.3	0.8	--	--
SL4.0ch02	48899459	48903649	Solyc02g088930.4	1e-180	+	48899459	48903649	0	2	11,369,	0,3821	-180	-178	7.46	-1.9	-2.14	0.473	--	--
SL4.0ch02	48968140	48968648	Solyc02g150146.1	0	+	48968140	48968648	0	1	508,	0	-591	#NAME?	19	-7.41	-7.96	1.03	--	--
SL4.0ch02	49012419	49012746	Solyc02g089060.3	0	+	49012419	49012746	0	1	327,	0	-612	#NAME?	18.7	-19.7	-20.7	1.04	--	--
SL4.0ch02	49018724	49019025	Solyc02g089065.1	0	+	49018724	49019025	0	1	301,	0	-3860	#NAME?	64.1	-85.3	-87.3	1.21	--	--
SL4.0ch02	49027919	49028776	Solyc02g089070.3	0	+	49027919	49028776	0	2	26,604,	0,253	-801	#NAME?	13.2	-2.67	-2.97	0.337	--	--
SL4.0ch02	49125167	49125770	Solyc02g089200.4	1e-207	+	49125167	49125770	0	3	7,198,33,	0,225,570	-207	-205	10.1	-6.25	-6.74	0.838	--	--
SL4.0ch02	49148934	49149263	Solyc02g089230.3	0	+	49148934	49149263	0	1	329,	0	-989	#NAME?	27.8	-27.3	-28.4	1.23	--	--
SL4.0ch02	49194868	49195319	Solyc02g089260.4	0	+	49194868	49195319	0	1	451,	0	-1120	#NAME?	16.7	-10	-10.7	0.522	--	--
SL4.0ch02	49229552	49229852	Solyc02g089320.3	0	+	49229552	49229852	0	1	300,	0	-328	#NAME?	22.8	-7.99	-8.56	0.88	--	--
SL4.0ch02	49233098	49233425	Solyc02g089340.4	2.5e-11	+	49233098	49233425	0	2	231,9,	0,318	-10.6	-9.59	4.9	-2.65	-2.95	-2.16	--	--
SL4.0ch02	49241519	49241879	Solyc02g089340.4	0	+	49241519	49241879	0	1	360,	0	-438	#NAME?	26.9	-9.08	-9.69	1.22	--	--
SL4.0ch02	49311039	49311279	Solyc02g089440.3	1e-111	+	49311039	49311279	0	1	240,	0	-111	-110	17.8	-4.17	-4.56	1.13	--	--
SL4.0ch02	49404479	49407529	Solyc02g089600.3	7.9e-11	+	49404479	49407529	0	5	9,114,249,150,45,	0,1352,1551,2403,3005	-10.1	-9.12	1.71	-12.9	-13.7	-1.48	--	--
SL4.0ch02	49409091	49409509	Solyc02g089600.3	0	+	49409091	49409509	0	1	418,	0	-692	#NAME?	28.7	-11.3	-12	0.98	--	--
SL4.0ch02	49449967	49450118	Solyc02g089650.3	7.6e-07	+	49449967	49450118	0	1	151,	0	-6.12	-5.2	2	-5.02	-5.46	-2.54	--	--
SL4.0ch02	49479121	49479390	Solyc02g089680.4	9.99999999999999e-283	+	49479121	49479390	0	1	269,	0	-282	-280	5.56	-2.4	-2.68	0.378	--	--
SL4.0ch02	49517037	49517414	Solyc02g089760.3	1e-136	+	49517037	49517414	0	1	377,	0	-136	-135	47.5	-5.17	-5.61	1.07	--	--
SL4.0ch02	49739944	49740212	Solyc02g090020.4	5e-97	+	49739944	49740212	0	1	268,	0	-96.3	-95	6.79	-4.23	-4.63	0.671	--	--
SL4.0ch02	49901326	49901684	Solyc02g090230.4	0	+	49901326	49901684	0	1	358,	0	-831	#NAME?	36.5	-8.59	-9.19	1.22	--	--
SL4.0ch02	49943078	49943313	Solyc02g090330.3	3.2e-45	+	49943078	49943313	0	1	235,	0	-44.5	-43.4	7.2	-1.71	-1.93	0.96	--	--
SL4.0ch02	50037586	50037885	Solyc02g090430.3	1.3e-18	+	50037586	50037885	0	1	299,	0	-17.9	-16.9	3.74	-2.29	-2.57	1.26	--	--
SL4.0ch02	50107232	50107503	Solyc02g090530.4	1e-205	+	50107232	50107503	0	1	271,	0	-205	-203	6.02	-4.96	-5.39	0.56	--	--
SL4.0ch02	50165650	50166190	Solyc02g090570.4	0	+	50165650	50166190	0	1	540,	0	-637	#NAME?	32.4	-1.8	-2.03	0.223	--	--
SL4.0ch02	50277465	50277825	Solyc02g090710.3	0	+	50277465	50277825	0	1	360,	0	-589	#NAME?	23.2	-9.66	-10.3	0.715	--	--
SL4.0ch02	50311496	50311677	Solyc02g090760.4	1.6e-11	+	50311496	50311677	0	1	181,	0	-10.8	-9.87	1.59	-6.37	-6.87	-1.23	--	--
SL4.0ch02	50318086	50318686	Solyc02g090760.4	0	+	50318086	50318686	0	1	600,	0	-984	#NAME?	11.4	-14.2	-15	0.706	--	--
SL4.0ch02	50363446	50363656	Solyc02g090850.3	2e-15	+	50363446	50363656	0	1	210,	0	-14.7	-13.7	1.33	-30.2	-31.4	-1.39	--	--
SL4.0ch02	50367612	50368013	Solyc02g090850.3	0	+	50367612	50368013	0	2	85,244,	0,157	-1670	#NAME?	76	-58.4	-60	1.66	--	--
SL4.0ch02	50513711	50514187	Solyc02g091030.4	0	+	50513711	50514187	0	1	476,	0	-668	#NAME?	32	-6.33	-6.83	0.917	--	--
SL4.0ch02	50618675	50619087	Solyc02g091190.4	0	+	50618675	50619087	0	1	412,	0	-2950	#NAME?	10.6	-25.1	-26.2	0.559	--	--
SL4.0ch02	50660819	50661327	Solyc02g091270.3	1e-254	+	50660819	50661327	0	1	508,	0	-254	-253	13.8	-1.7	-1.93	0.275	--	--
SL4.0ch02	50672158	50673545	Solyc02g091290.3	1e-196	+	50672158	50673545	0	2	16,518,	0,869	-196	-194	30.2	-5.63	-6.09	1.45	--	--
SL4.0ch02	50779672	50780032	Solyc02g091450.2	0	+	50779672	50780032	0	1	360,	0	-690	#NAME?	23.9	-8.79	-9.39	1.09	--	--
SL4.0ch02	50840773	50841400	Solyc02g091530.4	1e-44	+	50840773	50841400	0	2	155,350,	0,277	-44	-42.9	15.8	-3.25	-3.58	0.978	--	--
SL4.0ch02	50867190	50867832	Solyc02g091560.3	0	+	50867190	50867832	0	2	43,228,	0,414	-2140	#NAME?	16.9	-111	-113	1.43	--	--
SL4.0ch02	50925609	50925909	Solyc02g091630.1	1e-229	+	50925609	50925909	0	1	300,	0	-229	-227	189	-2.43	-2.71	1.51	--	--
SL4.0ch02	51148206	51148498	Solyc02g091880.4	1e-174	+	51148206	51148498	0	2	87,29,	0,263	-174	-172	5.91	-1.41	-1.6	0.402	--	--
SL4.0ch02	51154801	51155099	Solyc02g091900.4	1e-148	+	51154801	51155099	0	1	298,	0	-148	-147	7.23	-1.45	-1.65	0.347	--	--
SL4.0ch02	51204028	51204357	Solyc02g091950.4	2.5e-89	+	51204028	51204357	0	1	329,	0	-88.6	-87.4	15.8	-2.92	-3.24	1.66	--	--
SL4.0ch02	51211549	51212380	Solyc02g091960.4	0	+	51211549	51212380	0	2	552,16,	0,815	-1080	#NAME?	37.7	-7.65	-8.2	0.547	--	--
SL4.0ch02	51365189	51365455	Solyc02g092130.2	0	+	51365189	51365455	0	1	266,	0	-794	#NAME?	12.7	-7.31	-7.86	0.687	--	--
SL4.0ch02	51426176	51426381	Solyc02g092240.3	1e-103	+	51426176	51426381	0	1	205,	0	-103	-101	3.64	-1.87	-2.1	-0.245	--	--
SL4.0ch02	51437819	51438179	Solyc02g092260.3	0	+	51437819	51438179	0	1	360,	0	-348	#NAME?	6.16	-5.38	-5.83	0.476	--	--
SL4.0ch02	51450641	51450968	Solyc02g092290.4	1e-107	+	51450641	51450968	0	1	327,	0	-107	-106	187	-3.62	-3.98	0.807	--	--
SL4.0ch02	51479582	51479728	Solyc02g092350.3	7.4e-05	+	51479582	51479728	0	1	146,	0	-4.13	-3.22	2.01	-1.39	-1.58	-1.11	--	--
SL4.0ch02	51631677	51633168	Solyc02g092510.3	1e-130	+	51631677	51633168	0	2	13,346,	0,1145	-130	-129	10.8	-1.49	-1.7	0.675	--	--
SL4.0ch02	51716666	51717665	Solyc02g092640.4	0	+	51716666	51717665	0	2	60,475,	0,524	-2680	#NAME?	22.5	-34.2	-35.4	1.31	--	--
SL4.0ch02	51757379	51757555	Solyc02g092710.3	1e-152	+	51757379	51757555	0	1	176,	0	-152	-151	2.49	-23.9	-24.9	-0.964	--	--
SL4.0ch02	51801153	51802022	Solyc02g092780.3	0	+	51801153	51802022	0	2	4,235,	0,634	-361	#NAME?	32.2	-18.5	-19.4	2.15	--	--
SL4.0ch02	51923038	51923574	Solyc02g092910.3	0	+	51923038	51923574	0	1	536,	0	-1760	#NAME?	16.1	-39.9	-41.2	1.32	--	--
SL4.0ch02	51932899	51933228	Solyc02g092920.4	0	+	51932899	51933228	0	1	329,	0	-1780	#NAME?	30.2	-21.2	-22.1	0.991	--	--
SL4.0ch02	51970005	51970245	Solyc02g092940.3	2e-27	+	51970005	51970245	0	1	240,	0	-26.7	-25.7	6.42	-5.03	-5.47	0.761	--	--
SL4.0ch02	52062533	52062770	Solyc02g093060.3	2.5e-50	+	52062533	52062770	0	1	237,	0	-49.6	-48.5	42	-1.5	-1.7	0.65	--	--
SL4.0ch02	52104346	52104774	Solyc02g093120.4	0	+	52104346	52104774	0	2	41,285,	0,143	-399	#NAME?	27.1	-2.21	-2.47	0.549	--	--
SL4.0ch02	52162887	52163276	Solyc02g093160.3	9.99999999999999e-306	+	52162887	52163276	0	1	389,	0	-305	-304	9.52	-4.33	-4.73	0.701	--	--
SL4.0ch02	52204696	52204876	Solyc02g093190.3	7.9e-48	+	52204696	52204876	0	1	180,	0	-47.1	-46	14.3	-3.38	-3.73	1.97	--	--
SL4.0ch02	52212559	52212944	Solyc02g093210.3	4e-55	+	52212559	52212944	0	1	385,	0	-54.4	-53.2	3.63	-7.25	-7.79	-1.29	--	--
SL4.0ch02	52256686	52257076	Solyc02g093290.3	0	+	52256686	52257076	0	1	390,	0	-360	#NAME?	6.47	-2.32	-2.6	0.269	--	--
SL4.0ch02	52292091	52292420	Solyc02g093330.4	6.3e-57	+	52292091	52292420	0	1	329,	0	-56.2	-55	13.7	-5.78	-6.25	1.61	--	--
SL4.0ch02	52299509	52299896	Solyc02g093340.3	0	+	52299509	52299896	0	1	387,	0	-469	#NAME?	12.7	-15.2	-16	0.864	--	--
SL4.0ch02	52305545	52305782	Solyc02g093350.3	3.2e-79	+	52305545	52305782	0	1	237,	0	-78.5	-77.3	42.5	-4.19	-4.58	1.95	--	--
SL4.0ch02	52312370	52312521	Solyc02g093360.3	6.3e-15	+	52312370	52312521	0	1	151,	0	-14.2	-13.3	1.77	-4.65	-5.06	-0.865	--	--
SL4.0ch02	52319128	52319513	Solyc02g093370.2	0	+	52319128	52319513	0	1	385,	0	-3310	#NAME?	10.7	-48.4	-49.9	0.807	--	--
SL4.0ch02	52330895	52331102	Solyc02g093390.4	1.6e-25	+	52330895	52331102	0	1	207,	0	-24.8	-23.8	7.3	-4.3	-4.7	-1.04	--	--
SL4.0ch02	52374229	52374643	Solyc02g093440.4	0	+	52374229	52374643	0	1	414,	0	-346	#NAME?	17.8	-1.81	-2.05	-0.447	--	--
SL4.0ch02	52406085	52406440	Solyc02g093490.3	9.99999999999999e-263	+	52406085	52406440	0	1	355,	0	-262	-261	75.3	-5.28	-5.73	0.736	--	--
SL4.0ch02	52411197	52411456	Solyc02g093510.3	7.9e-11	+	52411197	52411456	0	2	28,121,	0,138	-10.1	-9.14	1.56	-7.19	-7.73	-1.3	--	--
SL4.0ch02	52412863	52413102	Solyc02g093510.3	1.3e-53	+	52412863	52413102	0	1	239,	0	-52.9	-51.8	18.1	-1.4	-1.6	0.9	--	--
SL4.0ch02	52421715	52422105	Solyc02g093520.3	0	+	52421715	52422105	0	1	390,	0	-664	#NAME?	6.7	-1.9	-2.15	0.234	--	--
SL4.0ch02	52480828	52481333	Solyc02g093630.3	0	+	52480828	52481333	0	1	505,	0	#NAME?	#NAME?	50.5	-96.6	-98.7	1.13	--	--
SL4.0ch02	52495215	52495598	Solyc02g093680.3	0	+	52495215	52495598	0	1	383,	0	-675	#NAME?	29.7	-1.69	-1.91	0.19	--	--
SL4.0ch02	52627117	52627529	Solyc02g093820.4	0	+	52627117	52627529	0	2	83,245,	0,167	-571	#NAME?	13.3	-3.1	-3.43	0.397	--	--
SL4.0ch02	52634240	52634540	Solyc02g093830.4	0	+	52634240	52634540	0	1	300,	0	-337	#NAME?	6.01	-1.33	-1.52	0.173	--	--
SL4.0ch02	52640068	52640278	Solyc02g093840.3	6.3e-15	+	52640068	52640278	0	1	210,	0	-14.2	-13.2	2.23	-9.97	-10.6	-2.06	--	--
SL4.0ch02	52700930	52701318	Solyc02g093910.3	1e-124	+	52700930	52701318	0	1	388,	0	-124	-123	3.74	-4.67	-5.09	0.658	--	--
SL4.0ch02	52746845	52747115	Solyc02g093970.4	9.99999999999999e-263	+	52746845	52747115	0	1	270,	0	-262	-260	11.8	-2.34	-2.62	0.381	--	--
SL4.0ch02	52754744	52755074	Solyc02g093980.3	1e-155	+	52754744	52755074	0	1	330,	0	-155	-154	6.69	-2.48	-2.77	0.48	--	--
SL4.0ch02	52867831	52868124	Solyc02g094140.4	0	+	52867831	52868124	0	1	293,	0	-454	#NAME?	51.2	-49.2	-50.7	1.83	--	--
SL4.0ch02	52872609	52872904	Solyc02g094150.4	1e-134	+	52872609	52872904	0	1	295,	0	-134	-132	13.4	-3.16	-3.49	0.988	--	--
SL4.0ch02	52898766	52903855	Solyc02g094200.3	0	+	52898766	52903855	0	3	2,81,149,	0,4341,4940	-1400	#NAME?	17.3	-27.7	-28.7	1	--	--
SL4.0ch02	52960436	52960733	Solyc02g094280.4	0	+	52960436	52960733	0	1	297,	0	-867	#NAME?	21	-22.9	-23.9	0.812	--	--
SL4.0ch02	52967391	52967692	Solyc02g094300.4	1e-114	+	52967391	52967692	0	1	301,	0	-114	-113	8.64	-6.02	-6.51	1.27	--	--
SL4.0ch02	52979191	52979635	Solyc02g094320.3	0	+	52979191	52979635	0	1	444,	0	-1950	#NAME?	45.3	-12.4	-13.1	1.18	--	--
SL4.0ch02	53095852	53096325	Solyc02g094490.4	1.6e-39	+	53095852	53096325	0	1	473,	0	-38.8	-37.7	1.44	-46.5	-48	-0.992	--	--
SL4.0ch02	53173671	53174301	Solyc02g094540.4	0	+	53173671	53174301	0	1	630,	0	-1150	#NAME?	13.2	-48	-49.5	1	--	--
SL4.0ch02	53192174	53194207	Solyc02g094560.3	0	+	53192174	53194207	0	2	21,338,	0,1695	-690	#NAME?	23.4	-13	-13.8	0.943	--	--
SL4.0ch02	53236311	53236729	Solyc02g094590.3	0	+	53236311	53236729	0	2	72,228,	0,190	-620	#NAME?	30.8	-13.7	-14.4	1.72	--	--
SL4.0ch02	53336414	53336773	Solyc02g094640.4	0	+	53336414	53336773	0	1	359,	0	-873	#NAME?	183	-3.96	-4.34	0.448	--	--
SL4.0ch02	2305974	2306402	Solyc02g055440.4	4e-16	-	2305974	2306402	0	3	216,46,8,	0,299,420	-15.4	-14.4	4.33	-5.7	-6.17	-1.37	--	--
SL4.0ch02	7069480	7069893	Solyc02g005200.4	0	-	7069480	7069893	0	1	413,	0	-494	#NAME?	12.2	-3.86	-4.23	0.432	--	--
SL4.0ch02	7637850	7639958	Solyc02g005310.3	0	-	7637850	7639958	0	2	67,339,	0,1769	-454	#NAME?	12.2	-6.84	-7.37	1	--	--
SL4.0ch02	7870163	7870951	Solyc02g005350.3	0	-	7870163	7870951	0	2	369,50,	0,738	-3550	#NAME?	57.6	-59.9	-61.5	1.41	--	--
SL4.0ch02	9055769	9056805	Solyc02g005510.4	0	-	9055769	9056805	0	2	343,36,	0,1000	#NAME?	#NAME?	56.4	-55	-56.5	1.67	--	--
SL4.0ch02	10225707	10226060	Solyc02g005603.1	0	-	10225707	10226060	0	1	353,	0	-1580	#NAME?	65.7	-27.6	-28.7	1.01	--	--
SL4.0ch02	14207286	14207925	Solyc02g014170.3	1e-209	-	14207286	14207925	0	2	112,245,	0,394	-209	-208	41.9	-9.44	-10.1	1.17	--	--
SL4.0ch02	14570366	14571032	Solyc02g014310.4	4e-64	-	14570366	14571032	0	2	258,222,	0,444	-63.4	-62.2	10.7	-17.4	-18.2	-0.823	--	--
SL4.0ch02	14671928	14672198	Solyc02g014360.3	2.5e-29	-	14671928	14672198	0	1	270,	0	-28.6	-27.6	6.73	-3.58	-3.94	1.33	--	--
SL4.0ch02	18057884	18058300	Solyc02g014870.4	0	-	18057884	18058300	0	1	416,	0	-2540	#NAME?	13	-11.6	-12.3	0.457	--	--
SL4.0ch02	19216011	19216462	Solyc02g020980.4	0	-	19216011	19216462	0	1	451,	0	-1160	#NAME?	35.5	-29.5	-30.7	0.946	--	--
SL4.0ch02	19666978	19667188	Solyc02g021000.3	1.3e-22	-	19666978	19667188	0	1	210,	0	-21.9	-20.8	2.42	-1.58	-1.79	-0.467	--	--
SL4.0ch02	20912409	20912979	Solyc02g021360.3	0	-	20912409	20912979	0	1	570,	0	#NAME?	#NAME?	38.4	-11.7	-12.4	1.14	--	--
SL4.0ch02	21018022	21018381	Solyc02g021420.3	1e-231	-	21018022	21018381	0	1	359,	0	-231	-229	17.4	-6.34	-6.84	0.8	--	--
SL4.0ch02	21110995	21112731	Solyc02g021440.4	0	-	21110995	21112731	0	3	299,79,10,	0,1264,1726	-3170	#NAME?	44.9	-57.2	-58.8	1.04	--	--
SL4.0ch02	21117476	21117685	Solyc02g021440.4	7.9e-50	-	21117476	21117685	0	1	209,	0	-49.1	-48	1.64	-80.8	-82.7	-2.02	--	--
SL4.0ch02	21239996	21242370	Solyc02g021470.4	0	-	21239996	21242370	0	2	262,69,	0,2305	-760	#NAME?	48.5	-33.6	-34.8	1.41	--	--
SL4.0ch02	21349876	21350266	Solyc02g021480.4	0	-	21349876	21350266	0	1	390,	0	#NAME?	#NAME?	43.7	-19.8	-20.7	1.32	--	--
SL4.0ch02	21570751	21571189	Solyc02g021550.3	0	-	21570751	21571189	0	2	346,10,	0,428	-572	#NAME?	29.8	-6.88	-7.4	0.921	--	--
SL4.0ch02	21599901	21600199	Solyc02g021560.4	3.2e-44	-	21599901	21600199	0	1	298,	0	-43.5	-42.4	5.39	-3.63	-3.99	-0.87	--	--
SL4.0ch02	22012609	22012815	Solyc02g021700.4	1e-31	-	22012609	22012815	0	1	206,	0	-31	-29.9	42	-2.77	-3.08	1.72	--	--
SL4.0ch02	22050420	22050867	Solyc02g021760.3	0	-	22050420	22050867	0	1	447,	0	-379	#NAME?	113	-7.37	-7.91	0.933	--	--
SL4.0ch02	22727594	22728013	Solyc02g022870.4	1e-236	-	22727594	22728013	0	1	419,	0	-236	-235	15.9	-1.74	-1.97	0.434	--	--
SL4.0ch02	23137555	23139650	Solyc02g023970.3	0	-	23137555	23139650	0	2	519,19,	0,2076	-1950	#NAME?	61.1	-108	-110	2.17	--	--
SL4.0ch02	23327740	23328063	Solyc02g024020.3	0	-	23327740	23328063	0	1	323,	0	-724	#NAME?	163	-18.5	-19.4	1.35	--	--
SL4.0ch02	23631760	23632355	Solyc02g030080.4	0	-	23631760	23632355	0	1	595,	0	-1490	#NAME?	25.4	-52.3	-53.8	1.43	--	--
SL4.0ch02	24027460	24027724	Solyc02g030243.1	0	-	24027460	24027724	0	1	264,	0	-451	#NAME?	8.7	-2.59	-2.89	0.321	--	--
SL4.0ch02	24450859	24451189	Solyc02g030450.3	0	-	24450859	24451189	0	1	330,	0	-438	#NAME?	106	-2.88	-3.2	0.564	--	--
SL4.0ch02	27089782	27090522	Solyc02g032450.3	0	-	27089782	27090522	0	2	400,21,	0,719	-1170	#NAME?	39.4	-27	-28.1	1.56	--	--
SL4.0ch02	27139814	27140172	Solyc02g032510.3	0	-	27139814	27140172	0	1	358,	0	-835	#NAME?	32.4	-5.32	-5.77	0.552	--	--
SL4.0ch02	29186573	29186963	Solyc02g036330.3	0	-	29186573	29186963	0	1	390,	0	-611	#NAME?	79.9	-6.69	-7.21	0.936	--	--
SL4.0ch02	29472755	29473139	Solyc02g036450.3	0	-	29472755	29473139	0	1	384,	0	-1410	#NAME?	80.1	-29.9	-31	1.33	--	--
SL4.0ch02	29490326	29490652	Solyc02g036470.4	0	-	29490326	29490652	0	1	326,	0	#NAME?	#NAME?	58.5	-16.5	-17.3	1.68	--	--
SL4.0ch02	29678465	29678941	Solyc02g037510.3	0	-	29678465	29678941	0	1	476,	0	-1510	#NAME?	66.1	-31.3	-32.5	1.56	--	--
SL4.0ch02	30448036	30448394	Solyc02g038804.1	1e-205	-	30448036	30448394	0	1	358,	0	-205	-204	30.6	-2.18	-2.44	0.645	Solyc02g038804.1	Peptidase_C48 domain-containing protein (AHRD V3.3 *-* A0A1Q3BJV2_CEPFO)
SL4.0ch02	30527766	30528095	Solyc02g038806.1	1e-99	-	30527766	30528095	0	1	329,	0	-99	-97.8	113	-1.56	-1.77	0.584	Solyc02g038806.1	MLO-like protein (AHRD V3.3 *** A0A1C9A1F5_SOLLC)
SL4.0ch02	30612674	30613243	Solyc02g038812.1	1.6e-85	-	30612674	30613243	0	1	569,	0	-84.8	-83.6	45.5	-3.86	-4.23	-1.02	Solyc02g038812.1	Calcium-binding EF hand family protein (AHRD V3.3 *** A0A1P8APZ6_ARATH)
SL4.0ch02	31275405	31275943	Solyc02g061760.4	9.99999999999999e-236	-	31275405	31275943	0	1	538,	0	-235	-234	26.5	-2.02	-2.28	0.612	--	--
SL4.0ch02	31356451	31356777	Solyc02g061840.3	0	-	31356451	31356777	0	1	326,	0	-1380	#NAME?	10.8	-20.2	-21.1	0.69	--	--
SL4.0ch02	31582296	31582866	Solyc02g062000.4	0	-	31582296	31582866	0	2	410,38,	0,532	-399	#NAME?	29.8	-2.16	-2.42	0.373	--	--
SL4.0ch02	31684403	31685091	Solyc02g062110.4	0	-	31684403	31685091	0	2	218,81,	0,607	-327	#NAME?	76.9	-1.46	-1.66	0.483	--	--
SL4.0ch02	31697921	31698159	Solyc02g062120.3	6.3e-45	-	31697921	31698159	0	1	238,	0	-44.2	-43.1	11.9	-2.19	-2.46	1.66	--	--
SL4.0ch02	31847718	31848624	Solyc02g062240.3	0	-	31847718	31848624	0	2	322,54,	0,852	-375	#NAME?	15.9	-4.28	-4.68	0.877	--	--
SL4.0ch02	31873497	31874081	Solyc02g062280.3	5e-11	-	31873497	31874081	0	2	242,15,	0,569	-10.3	-9.34	1.58	-4.59	-5	-0.865	--	--
SL4.0ch02	32210387	32211281	Solyc02g062520.3	9.99999999999999e-306	-	32210387	32211281	0	2	323,65,	0,829	-305	-304	65.7	-5.78	-6.26	0.95	--	--
SL4.0ch02	32279833	32280103	Solyc02g062550.3	2e-16	-	32279833	32280103	0	1	270,	0	-15.7	-14.7	3.32	-7.51	-8.06	-1.4	--	--
SL4.0ch02	32321264	32321709	Solyc02g062600.3	0	-	32321264	32321709	0	1	445,	0	-1030	#NAME?	16.5	-8.54	-9.13	0.701	--	--
SL4.0ch02	32330860	32331160	Solyc02g062610.3	1.3e-50	-	32330860	32331160	0	1	300,	0	-49.9	-48.8	15.8	-3.07	-3.39	1.37	--	--
SL4.0ch02	32353769	32354258	Solyc02g062620.3	0	-	32353769	32354258	0	2	358,57,	0,432	-1560	#NAME?	118	-41.7	-43	1.49	--	--
SL4.0ch02	32407208	32407532	Solyc02g062680.3	0	-	32407208	32407532	0	1	324,	0	-407	#NAME?	24.6	-15	-15.8	1.94	--	--
SL4.0ch02	32475265	32475561	Solyc02g062720.4	1e-237	-	32475265	32475561	0	1	296,	0	-237	-236	25.1	-2.2	-2.46	0.669	--	--
SL4.0ch02	32918718	32919167	Solyc02g062950.3	0	-	32918718	32919167	0	1	449,	0	-552	#NAME?	42.3	-22	-23	1.12	--	--
SL4.0ch02	33058347	33058707	Solyc02g063010.3	4.6e-07	-	33058347	33058707	0	1	360,	0	-6.34	-5.41	1.36	-7.69	-8.25	-0.708	--	--
SL4.0ch02	33075881	33077914	Solyc02g063030.4	1.3e-31	-	33075881	33077914	0	2	199,101,	0,1932	-30.9	-29.9	2.54	-11.3	-11.9	-1.88	--	--
SL4.0ch02	33127482	33127781	Solyc02g063060.4	1e-133	-	33127482	33127781	0	1	299,	0	-133	-132	16	-5.54	-6	1.4	--	--
SL4.0ch02	33143139	33143740	Solyc02g063070.3	0	-	33143139	33143740	0	2	373,17,	0,584	-2200	#NAME?	14	-32.5	-33.7	0.577	--	--
SL4.0ch02	33200732	33201121	Solyc02g063130.4	0	-	33200732	33201121	0	1	389,	0	-6060	#NAME?	48.5	-84.4	-86.4	1.44	--	--
SL4.0ch02	33299328	33299743	Solyc02g063220.3	1e-181	-	33299328	33299743	0	1	415,	0	-181	-180	10.7	-2.18	-2.45	0.48	--	--
SL4.0ch02	33752834	33753322	Solyc02g064640.4	1e-136	-	33752834	33753322	0	2	288,39,	0,449	-136	-135	36.8	-3.21	-3.55	0.872	--	--
SL4.0ch02	33756968	33757324	Solyc02g064650.3	0	-	33756968	33757324	0	1	356,	0	-407	#NAME?	8.45	-5.3	-5.75	0.65	--	--
SL4.0ch02	33761826	33761945	Solyc02g064650.3	0.00011	-	33761826	33761945	0	1	119,	0	-3.96	-3.06	1.62	-1.89	-2.13	-1.12	--	--
SL4.0ch02	33819223	33819609	Solyc02g064700.3	0	-	33819223	33819609	0	1	386,	0	-407	#NAME?	57.6	-16.7	-17.6	1.11	--	--
SL4.0ch02	33858995	33859405	Solyc02g064730.3	0	-	33858995	33859405	0	1	410,	0	-4700	#NAME?	25.8	-2.18	-2.44	0.102	--	--
SL4.0ch02	34075729	34076174	Solyc02g064950.3	0	-	34075729	34076174	0	1	445,	0	-694	#NAME?	33	-7.8	-8.36	0.965	--	--
SL4.0ch02	34141996	34142264	Solyc02g064990.3	6.3e-66	-	34141996	34142264	0	1	268,	0	-65.2	-64	6.97	-1.66	-1.88	0.776	--	--
SL4.0ch02	34260948	34261188	Solyc02g065070.3	1.6e-98	-	34260948	34261188	0	1	240,	0	-97.8	-96.6	4.46	-1.94	-2.19	-0.406	--	--
SL4.0ch02	34293263	34293622	Solyc02g065110.3	1e-192	-	34293263	34293622	0	1	359,	0	-192	-190	23.1	-9.45	-10.1	1.74	--	--
SL4.0ch02	34587443	34587802	Solyc02g065370.3	0	-	34587443	34587802	0	1	359,	0	-1270	#NAME?	19.5	-13.1	-13.8	0.833	--	--
SL4.0ch02	34590832	34591128	Solyc02g065380.3	0	-	34590832	34591128	0	1	296,	0	-1620	#NAME?	31.1	-19.2	-20.1	0.916	--	--
SL4.0ch02	34692504	34693037	Solyc02g065500.4	1.6e-98	-	34692504	34693037	0	2	333,57,	0,476	-97.8	-96.5	26.7	-2.43	-2.71	1.42	--	--
SL4.0ch02	34818050	34818379	Solyc02g065630.4	9.99999999999999e-291	-	34818050	34818379	0	1	329,	0	-290	-288	23.8	-3.99	-4.37	0.818	--	--
SL4.0ch02	34836785	34837293	Solyc02g065660.4	9.99999999999999e-259	-	34836785	34837293	0	1	508,	0	-258	-257	20.1	-1.97	-2.22	0.442	--	--
SL4.0ch02	34881446	34881772	Solyc02g065700.3	2.5e-25	-	34881446	34881772	0	1	326,	0	-24.6	-23.6	3.94	-2.11	-2.37	-0.712	--	--
SL4.0ch02	35203405	35203733	Solyc02g066940.4	0	-	35203405	35203733	0	1	328,	0	-1320	#NAME?	20.4	-23.7	-24.7	0.817	--	--
SL4.0ch02	35280991	35282217	Solyc02g067030.4	0	-	35280991	35282217	0	2	463,17,	0,1209	-1140	#NAME?	15.7	-8.61	-9.2	0.763	--	--
SL4.0ch02	35313645	35314213	Solyc02g067060.3	1e-169	-	35313645	35314213	0	1	568,	0	-169	-168	29.8	-2.7	-3	0.419	--	--
SL4.0ch02	35322708	35323034	Solyc02g067070.4	1e-210	-	35322708	35323034	0	1	326,	0	-210	-209	13.8	-7.74	-8.3	1.02	--	--
SL4.0ch02	35328397	35328576	Solyc02g067080.4	4e-50	-	35328397	35328576	0	1	179,	0	-49.4	-48.3	8.25	-1.38	-1.58	-0.521	--	--
SL4.0ch02	35415884	35416242	Solyc02g067210.3	9.99999999999999e-295	-	35415884	35416242	0	1	358,	0	-294	-293	13.3	-5.39	-5.84	0.645	--	--
SL4.0ch02	35583942	35585895	Solyc02g067370.4	0	-	35583942	35585895	0	4	165,85,58,51,	0,255,1607,1902	-746	#NAME?	22.5	-5.65	-6.12	0.97	--	--
SL4.0ch02	35679371	35679696	Solyc02g067470.4	1.6e-78	-	35679371	35679696	0	1	325,	0	-77.8	-76.6	7.56	-1.82	-2.05	0.573	--	--
SL4.0ch02	35833824	35833974	Solyc02g067690.3	3.6e-07	-	35833824	35833974	0	1	150,	0	-6.44	-5.5	1.34	-4.83	-5.25	-0.878	--	--
SL4.0ch02	35872725	35873082	Solyc02g067740.4	1e-161	-	35872725	35873082	0	1	357,	0	-161	-160	21.3	-9.55	-10.2	1.48	--	--
SL4.0ch02	35892109	35892229	Solyc02g067760.4	6.2e-08	-	35892109	35892229	0	1	120,	0	-7.21	-6.27	1.28	-11.9	-12.6	-1.24	--	--
SL4.0ch02	36002985	36003435	Solyc02g067900.3	0	-	36002985	36003435	0	2	334,22,	0,428	-768	#NAME?	45.3	-9.89	-10.5	1.03	--	--
SL4.0ch02	36056430	36056850	Solyc02g067980.3	0	-	36056430	36056850	0	1	420,	0	-724	#NAME?	17.2	-10.4	-11.1	0.824	--	--
SL4.0ch02	36066423	36067291	Solyc02g067990.3	0	-	36066423	36067291	0	1	868,	0	-621	#NAME?	77.9	-3.78	-4.15	0.356	--	--
SL4.0ch02	36140893	36141042	Solyc02g068080.3	2.5e-24	-	36140893	36141042	0	1	149,	0	-23.6	-22.6	2.4	-3.89	-4.26	-0.788	--	--
SL4.0ch02	36155869	36156078	Solyc02g068090.3	7.9e-15	-	36155869	36156078	0	1	209,	0	-14.1	-13.1	2.54	-1.57	-1.78	-0.535	--	--
SL4.0ch02	36173636	36174024	Solyc02g068120.3	6.3e-84	-	36173636	36174024	0	1	388,	0	-83.2	-82	61.7	-1.68	-1.9	1.25	--	--
SL4.0ch02	36236517	36242349	Solyc02g068230.3	0	-	36236517	36242349	0	2	412,53,	0,5779	-2290	#NAME?	66.2	-47.1	-48.5	1.35	--	--
SL4.0ch02	36248492	36248821	Solyc02g068240.4	0	-	36248492	36248821	0	1	329,	0	-410	#NAME?	29	-1.5	-1.71	0.427	--	--
SL4.0ch02	36263957	36264284	Solyc02g068270.4	1e-66	-	36263957	36264284	0	1	327,	0	-66	-64.8	6.3	-8.51	-9.1	1.48	--	--
SL4.0ch02	36282075	36282285	Solyc02g068290.2	4e-92	-	36282075	36282285	0	1	210,	0	-91.4	-90.2	4.88	-4.15	-4.54	0.713	--	--
SL4.0ch02	36314782	36315203	Solyc02g068340.3	1e-129	-	36314782	36315203	0	1	421,	0	-129	-128	50.8	-14.3	-15.1	1.61	--	--
SL4.0ch02	36384983	36385491	Solyc02g068420.4	0	-	36384983	36385491	0	1	508,	0	-2790	#NAME?	66.8	-54.6	-56.1	1.14	--	--
SL4.0ch02	36395620	36398583	Solyc02g068430.4	5e-17	-	36395620	36398583	0	3	156,99,68,	0,306,2895	-16.3	-15.3	1.49	-43	-44.3	-1.67	--	--
SL4.0ch02	36406126	36406696	Solyc02g068440.3	1e-165	-	36406126	36406696	0	2	288,42,	0,528	-165	-163	22	-8.96	-9.57	1.53	--	--
SL4.0ch02	36527358	36527778	Solyc02g068560.3	1e-183	-	36527358	36527778	0	1	420,	0	-183	-181	14.2	-1.53	-1.74	0.367	--	--
SL4.0ch02	36647616	36648204	Solyc02g068700.3	0	-	36647616	36648204	0	2	365,22,	0,566	-671	#NAME?	63	-6.23	-6.73	1.15	--	--
SL4.0ch02	36654774	36655104	Solyc02g068720.3	1e-190	-	36654774	36655104	0	1	330,	0	-190	-189	37.5	-4.16	-4.55	0.741	--	--
SL4.0ch02	36686170	36686611	Solyc02g068740.3	1.3e-81	-	36686170	36686611	0	1	441,	0	-80.9	-79.7	12.8	-2.64	-2.94	0.444	--	--
SL4.0ch02	36819415	36819745	Solyc02g068920.3	0	-	36819415	36819745	0	1	330,	0	-1070	#NAME?	24.8	-11.5	-12.2	0.495	--	--
SL4.0ch02	36954803	36955131	Solyc02g068990.3	1e-160	-	36954803	36955131	0	1	328,	0	-160	-158	16.2	-1.77	-2.01	0.804	--	--
SL4.0ch02	37061544	37061814	Solyc02g069080.4	0	-	37061544	37061814	0	1	270,	0	-382	#NAME?	39.7	-8.23	-8.81	1.58	--	--
SL4.0ch02	37071090	37071327	Solyc02g069090.3	1e-112	-	37071090	37071327	0	1	237,	0	-112	-110	4.07	-9.21	-9.82	-0.57	--	--
SL4.0ch02	37080123	37080423	Solyc02g069100.4	1e-177	-	37080123	37080423	0	1	300,	0	-177	-175	5.9	-33.4	-34.6	-0.758	--	--
SL4.0ch02	37296860	37297245	Solyc02g069370.3	0	-	37296860	37297245	0	1	385,	0	-3130	#NAME?	28.2	-19.1	-20	0.798	--	--
SL4.0ch02	37305609	37305997	Solyc02g069380.3	9.99999999999999e-198	-	37305609	37305997	0	1	388,	0	-197	-196	18.4	-5.07	-5.51	0.754	--	--
SL4.0ch02	37352848	37353056	Solyc02g069450.3	1.6e-17	-	37352848	37353056	0	1	208,	0	-16.8	-15.8	10.5	-1.31	-1.49	0.913	--	--
SL4.0ch02	37357570	37357930	Solyc02g069470.4	4e-59	-	37357570	37357930	0	1	360,	0	-58.4	-57.3	11.8	-1.55	-1.76	0.362	--	--
SL4.0ch02	37439440	37439799	Solyc02g069580.3	0	-	37439440	37439799	0	1	359,	0	-428	#NAME?	9.54	-5.66	-6.12	0.428	--	--
SL4.0ch02	37472152	37472418	Solyc02g069620.4	2e-91	-	37472152	37472418	0	1	266,	0	-90.7	-89.5	42.9	-1.64	-1.86	0.973	--	--
SL4.0ch02	37487785	37488197	Solyc02g069640.3	0	-	37487785	37488197	0	1	412,	0	-2320	#NAME?	24.8	-29.9	-31.1	1.16	--	--
SL4.0ch02	37496724	37497554	Solyc02g069650.3	0	-	37496724	37497554	0	2	329,121,	0,709	-727	#NAME?	64.8	-38.4	-39.7	1.67	--	--
SL4.0ch02	37526834	37527013	Solyc02g069670.4	5.5e-08	-	37526834	37527013	0	1	179,	0	-7.26	-6.32	10.2	-1.38	-1.57	2.24	--	--
SL4.0ch02	37671172	37671442	Solyc02g069830.4	1e-128	-	37671172	37671442	0	1	270,	0	-128	-127	4.83	-5.02	-5.45	0.854	--	--
SL4.0ch02	37690449	37690862	Solyc02g069860.4	1e-232	-	37690449	37690862	0	1	413,	0	-232	-230	16.1	-3.89	-4.27	0.698	--	--
SL4.0ch02	37830826	37831184	Solyc02g070030.4	0	-	37830826	37831184	0	1	358,	0	-441	#NAME?	76.5	-22.3	-23.3	1.78	--	--
SL4.0ch02	37847221	37847520	Solyc02g070050.3	1e-184	-	37847221	37847520	0	1	299,	0	-184	-182	5.29	-2.88	-3.2	-0.4	--	--
SL4.0ch02	38004240	38004570	Solyc02g070240.3	1e-127	-	38004240	38004570	0	1	330,	0	-127	-126	19.8	-2.53	-2.82	0.675	--	--
SL4.0ch02	38020438	38020914	Solyc02g070250.4	0	-	38020438	38020914	0	1	476,	0	-1350	#NAME?	14.3	-7	-7.53	0.614	--	--
SL4.0ch02	38069264	38069503	Solyc02g070280.3	1e-112	-	38069264	38069503	0	1	239,	0	-112	-111	2.16	-21.2	-22.2	-0.88	--	--
SL4.0ch02	38077105	38077525	Solyc02g070290.3	9.99999999999999e-248	-	38077105	38077525	0	1	420,	0	-247	-245	15.2	-4.21	-4.6	0.69	--	--
SL4.0ch02	38107360	38107741	Solyc02g070310.3	0	-	38107360	38107741	0	1	381,	0	-1890	#NAME?	8.87	-12.4	-13.1	0.321	--	--
SL4.0ch02	38410332	38410629	Solyc02g070790.3	1e-119	-	38410332	38410629	0	1	297,	0	-119	-118	26.1	-8.61	-9.2	1.53	--	--
SL4.0ch02	38421794	38422393	Solyc02g070810.4	1.3e-66	-	38421794	38422393	0	1	599,	0	-65.9	-64.8	15.2	-1.95	-2.19	0.658	--	--
SL4.0ch02	38541043	38541372	Solyc02g071040.3	9.99999999999999e-242	-	38541043	38541372	0	1	329,	0	-241	-240	285	-12.1	-12.8	1.49	--	--
SL4.0ch02	38641223	38641491	Solyc02g071140.3	3.2e-34	-	38641223	38641491	0	1	268,	0	-33.5	-32.4	11.2	-1.67	-1.89	0.998	--	--
SL4.0ch02	38652581	38653094	Solyc02g071150.3	0	-	38652581	38653094	0	3	230,72,18,	0,330,495	-1310	#NAME?	17.7	-18.3	-19.1	0.762	--	--
SL4.0ch02	38675344	38675645	Solyc02g071180.3	0	-	38675344	38675645	0	1	301,	0	-1090	#NAME?	9.63	-12.5	-13.2	0.738	--	--
SL4.0ch02	38764890	38765129	Solyc02g071270.3	1e-88	-	38764890	38765129	0	1	239,	0	-88	-86.8	3.52	-3.43	-3.78	0.435	--	--
SL4.0ch02	38850541	38850925	Solyc02g071360.4	7.9e-47	-	38850541	38850925	0	1	384,	0	-46.1	-45	5.14	-1.34	-1.52	0.572	--	--
SL4.0ch02	38923905	38924291	Solyc02g071510.3	0	-	38923905	38924291	0	1	386,	0	-457	#NAME?	28.1	-5.55	-6.01	0.525	--	--
SL4.0ch02	38930461	38930790	Solyc02g071520.3	3.2e-63	-	38930461	38930790	0	1	329,	0	-62.5	-61.4	4.92	-2.69	-2.99	-0.725	--	--
SL4.0ch02	39121715	39122013	Solyc02g071740.3	1e-106	-	39121715	39122013	0	1	298,	0	-106	-104	16	-1.8	-2.04	0.384	--	--
SL4.0ch02	39132722	39132989	Solyc02g071750.3	1.3e-80	-	39132722	39132989	0	1	267,	0	-79.9	-78.7	11.9	-4.26	-4.66	0.932	--	--
SL4.0ch02	39141462	39141729	Solyc02g071780.3	1e-220	-	39141462	39141729	0	1	267,	0	-220	-219	10.7	-5.03	-5.47	0.702	--	--
SL4.0ch02	39172244	39172575	Solyc02g071810.4	1e-152	-	39172244	39172575	0	1	331,	0	-152	-151	77.9	-4.07	-4.45	1.91	--	--
SL4.0ch02	39220206	39220564	Solyc02g071860.4	0	-	39220206	39220564	0	1	358,	0	-818	#NAME?	14.6	-9.4	-10	0.671	--	--
SL4.0ch02	39233383	39233711	Solyc02g071870.4	1e-304	-	39233383	39233711	0	1	328,	0	-304	-302	20.3	-3.92	-4.3	0.663	--	--
SL4.0ch02	39257064	39257512	Solyc02g071880.3	0	-	39257064	39257512	0	1	448,	0	-409	#NAME?	91.9	-8.52	-9.11	1.15	--	--
SL4.0ch02	39397517	39397994	Solyc02g072100.3	1e-190	-	39397517	39397994	0	1	477,	0	-190	-188	19.7	-5.75	-6.22	1.32	--	--
SL4.0ch02	39703428	39703819	Solyc02g072510.3	0	-	39703428	39703819	0	1	391,	0	-347	#NAME?	26.4	-2.43	-2.71	0.5	--	--
SL4.0ch02	39854801	39855129	Solyc02g076760.3	9.99999999999999e-273	-	39854801	39855129	0	1	328,	0	-272	-271	18.5	-17.4	-18.2	1.22	--	--
SL4.0ch02	39894979	39895301	Solyc02g076790.4	1e-130	-	39894979	39895301	0	1	322,	0	-130	-129	10.8	-1.44	-1.64	-0.257	--	--
SL4.0ch02	40274895	40275463	Solyc02g077320.4	1e-200	-	40274895	40275463	0	1	568,	0	-200	-199	27.5	-2.07	-2.32	0.748	--	--
SL4.0ch02	40341973	40343953	Solyc02g077410.3	0	-	40341973	40343953	0	5	310,66,86,35,41,	0,398,896,1814,1939	-1100	#NAME?	40.6	-21.9	-22.8	0.495	--	--
SL4.0ch02	40373911	40374267	Solyc02g077450.3	0	-	40373911	40374267	0	1	356,	0	-343	#NAME?	8.65	-1.46	-1.66	-0.266	--	--
SL4.0ch02	40387814	40388199	Solyc02g077470.4	0	-	40387814	40388199	0	1	385,	0	-454	#NAME?	26.6	-9.68	-10.3	1.34	--	--
SL4.0ch02	40680231	40680471	Solyc02g077850.3	0	-	40680231	40680471	0	1	240,	0	-559	#NAME?	11	-6.29	-6.79	0.615	--	--
SL4.0ch02	40781094	40781303	Solyc02g077990.3	1.6e-39	-	40781094	40781303	0	1	209,	0	-38.8	-37.8	4.75	-4.1	-4.49	-1.01	--	--
SL4.0ch02	40785516	40785847	Solyc02g078000.2	0	-	40785516	40785847	0	1	331,	0	-1570	#NAME?	90.6	-37.9	-39.2	1.83	--	--
SL4.0ch02	40963917	40964994	Solyc02g078230.2	1e-148	-	40963917	40964994	0	2	229,11,	0,1066	-148	-147	17.4	-6.62	-7.13	1.72	--	--
SL4.0ch02	41070374	41070643	Solyc02g078390.3	1e-162	-	41070374	41070643	0	1	269,	0	-162	-161	11.5	-4.3	-4.7	0.86	--	--
SL4.0ch02	41075706	41075944	Solyc02g078400.3	1e-111	-	41075706	41075944	0	1	238,	0	-111	-109	6.56	-3.79	-4.16	0.587	--	--
SL4.0ch02	41262721	41263170	Solyc02g078640.3	0	-	41262721	41263170	0	1	449,	0	-840	#NAME?	29.5	-9.17	-9.78	0.763	--	--
SL4.0ch02	41314301	41314630	Solyc02g078670.3	2.5e-21	-	41314301	41314630	0	1	329,	0	-20.6	-19.6	21.9	-2.73	-3.04	-0.618	--	--
SL4.0ch02	41481725	41482083	Solyc02g078860.3	1e-153	-	41481725	41482083	0	1	358,	0	-153	-152	13.4	-2.04	-2.3	0.572	--	--
SL4.0ch02	41502584	41503335	Solyc02g078880.4	1e-220	-	41502584	41503335	0	2	652,7,	0,744	-220	-218	22.3	-3.67	-4.03	-0.332	--	--
SL4.0ch02	41513324	41513955	Solyc02g078900.3	0	-	41513324	41513955	0	2	438,10,	0,621	-556	#NAME?	17	-23.3	-24.3	1.1	--	--
SL4.0ch02	41621379	41621875	Solyc02g079020.4	3.2e-25	-	41621379	41621875	0	3	136,24,79,	0,226,417	-24.5	-23.4	7.01	-1.79	-2.02	0.803	--	--
SL4.0ch02	41636013	41636371	Solyc02g079030.3	9.99999999999999e-219	-	41636013	41636371	0	1	358,	0	-218	-217	28	-5.95	-6.44	0.964	--	--
SL4.0ch02	41720608	41721371	Solyc02g079130.3	0	-	41720608	41721371	0	2	308,102,	0,661	-513	#NAME?	42.8	-12.4	-13.2	1.64	--	--
SL4.0ch02	41824856	41825252	Solyc02g079230.3	0	-	41824856	41825252	0	2	275,23,	0,373	-2440	#NAME?	28.1	-31.5	-32.7	1.41	--	--
SL4.0ch02	41889785	41890115	Solyc02g079300.3	1e-192	-	41889785	41890115	0	1	330,	0	-192	-191	28.7	-7.62	-8.17	1.75	--	--
SL4.0ch02	41908846	41909112	Solyc02g079320.3	1e-150	-	41908846	41909112	0	1	266,	0	-150	-149	22.9	-2.02	-2.27	1.1	--	--
SL4.0ch02	41966365	41966859	Solyc02g079415.1	3.2e-32	-	41966365	41966859	0	2	366,21,	0,473	-31.5	-30.5	5.63	-1.43	-1.62	-0.717	Solyc02g079415.1	S-adenosyl-L-methionine-dependent methyltransferases superfamily protein (AHRD V3.3 *** Q8VYM6_ARATH)
SL4.0ch02	42258927	42259406	Solyc02g079880.3	0	-	42258927	42259406	0	1	479,	0	-435	#NAME?	21.1	-4.14	-4.53	0.548	--	--
SL4.0ch02	42259764	42259944	Solyc02g079880.3	1.6e-18	-	42259764	42259944	0	1	180,	0	-17.8	-16.8	1.34	-11	-11.7	-0.757	--	--
SL4.0ch02	42313666	42314021	Solyc02g079950.3	9.99999999999999e-261	-	42313666	42314021	0	1	355,	0	-260	-258	11.6	-1.45	-1.66	-0.208	--	--
SL4.0ch02	42375059	42375210	Solyc02g080080.3	1.9e-05	-	42375059	42375210	0	1	151,	0	-4.73	-3.82	1.71	-3.12	-3.45	-1.11	--	--
SL4.0ch02	42428558	42429002	Solyc02g080140.4	0	-	42428558	42429002	0	2	315,11,	0,433	-1430	#NAME?	12.6	-2.44	-2.72	0.235	--	--
SL4.0ch02	42598252	42598611	Solyc02g080380.4	0	-	42598252	42598611	0	1	359,	0	-1030	#NAME?	169	-1.8	-2.04	0.226	--	--
SL4.0ch02	42633912	42634240	Solyc02g080430.3	9.99999999963881e-315	-	42633912	42634240	0	1	328,	0	-314	-313	7.6	-9.51	-10.1	0.611	--	--
SL4.0ch02	42676973	42677652	Solyc02g080490.3	5e-63	-	42676973	42677652	0	2	242,26,	0,653	-62.3	-61.1	27.6	-3.27	-3.61	1.35	--	--
SL4.0ch02	42682615	42683063	Solyc02g080500.3	0	-	42682615	42683063	0	1	448,	0	-435	#NAME?	151	-9.56	-10.2	1.33	--	--
SL4.0ch02	42797643	42798028	Solyc02g080630.4	0	-	42797643	42798028	0	1	385,	0	-1050	#NAME?	12.3	-2.44	-2.72	0.365	--	--
SL4.0ch02	42895904	42897002	Solyc02g080780.3	0	-	42895904	42897002	0	2	335,22,	0,1076	-363	#NAME?	45.3	-1.7	-1.92	0.596	--	--
SL4.0ch02	42917002	42917241	Solyc02g080800.4	1e-128	-	42917002	42917241	0	1	239,	0	-128	-127	20.4	-2.65	-2.95	0.707	--	--
SL4.0ch02	42924101	42924399	Solyc02g080810.3	9.99999999999999e-303	-	42924101	42924399	0	1	298,	0	-302	-301	32.4	-9.02	-9.63	0.733	--	--
SL4.0ch02	43024006	43024395	Solyc02g080970.4	0	-	43024006	43024395	0	1	389,	0	-504	#NAME?	52.6	-8.99	-9.59	1.12	--	--
SL4.0ch02	43032856	43033244	Solyc02g080990.2	0	-	43032856	43033244	0	1	388,	0	-582	#NAME?	62.3	-17.4	-18.3	1.47	--	--
SL4.0ch02	43070445	43070684	Solyc02g081030.4	0	-	43070445	43070684	0	1	239,	0	-907	#NAME?	7.86	-6.92	-7.45	0.492	--	--
SL4.0ch02	43190830	43191218	Solyc02g081140.3	0	-	43190830	43191218	0	1	388,	0	-799	#NAME?	30.3	-13.8	-14.5	0.85	--	--
SL4.0ch02	43210883	43211557	Solyc02g081160.3	0	-	43210883	43211557	0	3	326,69,23,	0,467,651	-1180	#NAME?	36.3	-49.8	-51.3	1.34	--	--
SL4.0ch02	43220857	43221005	Solyc02g081170.4	4.6e-07	-	43220857	43221005	0	1	148,	0	-6.34	-5.41	1.5	-19.6	-20.6	-1.53	--	--
SL4.0ch02	43309294	43309767	Solyc02g081310.3	1e-309	-	43309294	43309767	0	1	473,	0	-309	-307	14.5	-1.81	-2.04	0.501	--	--
SL4.0ch02	43358427	43358966	Solyc02g081380.3	0	-	43358427	43358966	0	1	539,	0	-605	#NAME?	12.8	-5.84	-6.31	0.457	--	--
SL4.0ch02	43363957	43364165	Solyc02g081390.3	1e-100	-	43363957	43364165	0	1	208,	0	-100	-98.9	33.9	-2.37	-2.65	0.376	--	--
SL4.0ch02	43374618	43374828	Solyc02g081400.3	1e-174	-	43374618	43374828	0	1	210,	0	-174	-173	14.5	-3.12	-3.45	0.553	--	--
SL4.0ch02	43433370	43437542	Solyc02g081520.3	1e-209	-	43433370	43437542	0	2	291,9,	0,4163	-209	-208	24.5	-2.73	-3.03	0.992	--	--
SL4.0ch02	43457774	43458013	Solyc02g081570.4	1.6e-25	-	43457774	43458013	0	1	239,	0	-24.8	-23.8	10.9	-1.43	-1.63	0.661	--	--
SL4.0ch02	43534393	43534874	Solyc02g081680.4	1e-214	-	43534393	43534874	0	1	481,	0	-214	-212	20	-5.38	-5.83	0.967	--	--
SL4.0ch02	43673748	43674134	Solyc02g081920.3	0	-	43673748	43674134	0	1	386,	0	-391	#NAME?	124	-5.36	-5.81	0.861	--	--
SL4.0ch02	43708552	43708850	Solyc02g081970.4	9.99999999999999e-257	-	43708552	43708850	0	1	298,	0	-256	-254	8.54	-4.52	-4.93	0.746	--	--
SL4.0ch02	43733922	43734330	Solyc02g082000.3	0	-	43733922	43734330	0	1	408,	0	-2620	#NAME?	158	-58.9	-60.6	0.87	--	--
SL4.0ch02	43743879	43744114	Solyc02g082020.3	1.3e-31	-	43743879	43744114	0	1	235,	0	-30.9	-29.8	3.63	-1.36	-1.55	-0.366	--	--
SL4.0ch02	43842266	43842804	Solyc02g082130.2	3.2e-96	-	43842266	43842804	0	1	538,	0	-95.5	-94.2	2.35	-66.3	-68	-1.49	--	--
SL4.0ch02	43913691	43914105	Solyc02g082230.4	0	-	43913691	43914105	0	1	414,	0	-347	#NAME?	67.7	-17.8	-18.7	1.93	--	--
SL4.0ch02	44029552	44029732	Solyc02g082340.3	2e-85	-	44029552	44029732	0	1	180,	0	-84.7	-83.5	6.75	-2.85	-3.16	0.52	--	--
SL4.0ch02	44149315	44149880	Solyc02g082460.3	0	-	44149315	44149880	0	2	431,20,	0,545	-715	#NAME?	56.9	-17.1	-17.9	0.996	--	--
SL4.0ch02	44178588	44178858	Solyc02g082480.3	1e-168	-	44178588	44178858	0	1	270,	0	-168	-166	27.6	-6.14	-6.63	1.75	--	--
SL4.0ch02	44199424	44199806	Solyc02g082540.4	0	-	44199424	44199806	0	2	141,217,	0,165	-861	#NAME?	22.3	-20.1	-21	0.972	--	--
SL4.0ch02	44314640	44314790	Solyc02g082670.3	5e-13	-	44314640	44314790	0	1	150,	0	-12.3	-11.3	9.92	-3.76	-4.13	-1.08	--	--
SL4.0ch02	44402140	44402466	Solyc02g082760.3	9.99999999999999e-293	-	44402140	44402466	0	1	326,	0	-292	-291	151	-8.15	-8.73	0.701	--	--
SL4.0ch02	44444171	44444621	Solyc02g082800.3	0	-	44444171	44444621	0	1	450,	0	-3770	#NAME?	59.4	-55.2	-56.8	0.992	--	--
SL4.0ch02	44480258	44480647	Solyc02g082840.3	0	-	44480258	44480647	0	1	389,	0	-1110	#NAME?	17.7	-13.7	-14.5	0.829	--	--
SL4.0ch02	44493140	44493439	Solyc02g082850.3	5e-77	-	44493140	44493439	0	1	299,	0	-76.3	-75.1	180	-2.02	-2.27	1.91	--	--
SL4.0ch02	44530614	44530883	Solyc02g082900.3	1e-161	-	44530614	44530883	0	1	269,	0	-161	-159	8.06	-4.4	-4.81	-0.361	--	--
SL4.0ch02	44652667	44653022	Solyc02g083150.3	9.99999999999999e-281	-	44652667	44653022	0	1	355,	0	-280	-278	29.8	-5.88	-6.35	0.841	--	--
SL4.0ch02	44675127	44675424	Solyc02g083180.4	7.9e-37	-	44675127	44675424	0	1	297,	0	-36.1	-35	2.45	-2.12	-2.38	-0.462	--	--
SL4.0ch02	44716099	44716799	Solyc02g083270.4	9.88131291682493e-323	-	44716099	44716799	0	2	536,34,	0,666	-322	-320	13.4	-2.45	-2.73	0.445	--	--
SL4.0ch02	44732152	44732625	Solyc02g083290.4	0	-	44732152	44732625	0	2	349,42,	0,431	-608	#NAME?	26.5	-3.8	-4.17	0.462	--	--
SL4.0ch02	44762100	44762667	Solyc02g083310.3	0	-	44762100	44762667	0	1	567,	0	-568	#NAME?	8.46	-11.4	-12.1	0.569	--	--
SL4.0ch02	44768310	44768664	Solyc02g083320.3	0	-	44768310	44768664	0	1	354,	0	-467	#NAME?	6.74	-4.12	-4.5	-0.37	--	--
SL4.0ch02	44778223	44778612	Solyc02g083340.4	0	-	44778223	44778612	0	1	389,	0	-437	#NAME?	34.3	-3.93	-4.3	0.765	--	--
SL4.0ch02	44788454	44788844	Solyc02g083350.4	0	-	44788454	44788844	0	1	390,	0	-1000	#NAME?	18.9	-20.6	-21.6	0.963	--	--
SL4.0ch02	44831319	44831586	Solyc02g083420.3	0	-	44831319	44831586	0	1	267,	0	-353	#NAME?	14.6	-5.4	-5.86	0.589	--	--
SL4.0ch02	44861651	44862191	Solyc02g083470.3	1.3e-87	-	44861651	44862191	0	1	540,	0	-86.9	-85.7	14	-1.32	-1.51	-0.285	--	--
SL4.0ch02	44865803	44866044	Solyc02g083470.3	1.3e-16	-	44865803	44866044	0	1	241,	0	-15.9	-14.9	2.3	-1.54	-1.75	-0.748	--	--
SL4.0ch02	44896505	44896864	Solyc02g083540.3	9.99999999999999e-207	-	44896505	44896864	0	2	193,78,	0,281	-206	-204	14	-4.39	-4.8	0.861	--	--
SL4.0ch02	44931609	44931963	Solyc02g083580.4	7.9e-88	-	44931609	44931963	0	1	354,	0	-87.1	-85.9	4.78	-1.53	-1.74	0.316	--	--
SL4.0ch02	44936575	44936903	Solyc02g083590.3	1e-180	-	44936575	44936903	0	1	328,	0	-180	-179	15.9	-1.43	-1.63	-0.336	--	--
SL4.0ch02	44973315	44973586	Solyc02g083650.3	1e-120	-	44973315	44973586	0	1	271,	0	-120	-119	4.8	-1.6	-1.81	-0.313	--	--
SL4.0ch02	45008904	45010346	Solyc02g083710.3	0	-	45008904	45010346	0	3	384,75,15,	0,485,1427	-2480	#NAME?	10	-33	-34.2	0.759	--	--
SL4.0ch02	45067541	45067930	Solyc02g083810.4	9.99999999999999e-278	-	45067541	45067930	0	1	389,	0	-277	-276	23.1	-8.63	-9.23	0.632	--	--
SL4.0ch02	45143795	45144537	Solyc02g083900.3	0	-	45143795	45144537	0	2	493,17,	0,725	-1300	#NAME?	13	-14.9	-15.7	0.889	--	--
SL4.0ch02	45204918	45205338	Solyc02g083960.4	1.3e-38	-	45204918	45205338	0	1	420,	0	-37.9	-36.8	19.3	-2.55	-2.84	1.01	--	--
SL4.0ch02	45383543	45383955	Solyc02g084220.3	0	-	45383543	45383955	0	1	412,	0	-455	#NAME?	33.7	-2.09	-2.35	0.528	--	--
SL4.0ch02	45534097	45534409	Solyc02g084440.4	1e-177	-	45534097	45534409	0	2	23,126,	0,186	-177	-176	2.39	-13.8	-14.6	-0.49	--	--
SL4.0ch02	45600469	45601232	Solyc02g075630.3	1e-163	-	45600469	45601232	0	2	223,47,	0,716	-163	-162	8.74	-1.7	-1.92	-0.426	--	--
SL4.0ch02	45728153	45728508	Solyc02g084630.3	1e-297	-	45728153	45728508	0	1	355,	0	-297	-296	46.3	-3.92	-4.29	0.794	--	--
SL4.0ch02	45803421	45803900	Solyc02g084690.3	0	-	45803421	45803900	0	1	479,	0	-1020	#NAME?	63.9	-15	-15.8	0.601	--	--
SL4.0ch02	45813123	45815631	Solyc02g084700.3	0	-	45813123	45815631	0	3	312,43,32,	0,416,2476	-2300	#NAME?	37.3	-10.2	-10.9	0.807	--	--
SL4.0ch02	45832672	45832851	Solyc02g084720.3	3.2e-19	-	45832672	45832851	0	1	179,	0	-18.5	-17.5	1.47	-9.12	-9.73	-0.848	--	--
SL4.0ch02	45856164	45856666	Solyc02g084740.4	1.3e-50	-	45856164	45856666	0	2	276,21,	0,481	-49.9	-48.8	4.44	-8.3	-8.88	-1.13	--	--
SL4.0ch02	45910924	45911399	Solyc02g084810.3	0	-	45910924	45911399	0	1	475,	0	-527	#NAME?	39.7	-7.47	-8.02	0.981	--	--
SL4.0ch02	45970783	45970994	Solyc02g084900.2	6.8e-07	-	45970783	45970994	0	1	211,	0	-6.17	-5.24	1.34	-13.8	-14.6	-1.5	--	--
SL4.0ch02	45984081	45984643	Solyc02g084920.3	0	-	45984081	45984643	0	2	398,80,	0,482	-5750	#NAME?	11.4	-10.7	-11.4	0.361	--	--
SL4.0ch02	46032119	46032476	Solyc02g084990.3	1.6e-29	-	46032119	46032476	0	1	357,	0	-28.8	-27.8	3.12	-11.8	-12.5	-0.748	--	--
SL4.0ch02	46050083	46050203	Solyc02g085000.3	3.2e-07	-	46050083	46050203	0	1	120,	0	-6.5	-5.57	2.59	-1.45	-1.65	-1.3	--	--
SL4.0ch02	46070425	46070606	Solyc02g085030.4	6.6e-08	-	46070425	46070606	0	1	181,	0	-7.18	-6.24	1.78	-4.77	-5.19	-1.77	--	--
SL4.0ch02	46071581	46071792	Solyc02g085030.4	6.8e-09	-	46071581	46071792	0	1	211,	0	-8.17	-7.22	2.15	-5.03	-5.46	-1.94	--	--
SL4.0ch02	46071850	46071971	Solyc02g085030.4	0.0014	-	46071850	46071971	0	1	121,	0	-2.84	-1.95	1.59	-4.6	-5.01	-2.82	--	--
SL4.0ch02	46078245	46078657	Solyc02g085040.3	0	-	46078245	46078657	0	1	412,	0	-570	#NAME?	15.5	-5.74	-6.21	0.466	--	--
SL4.0ch02	46104430	46104935	Solyc02g085100.3	1e-119	-	46104430	46104935	0	2	250,17,	0,488	-119	-117	15.2	-5.27	-5.71	1.28	--	--
SL4.0ch02	46128048	46128318	Solyc02g085140.4	1.6e-48	-	46128048	46128318	0	1	270,	0	-47.8	-46.7	5.25	-2.43	-2.71	-0.441	--	--
SL4.0ch02	46171693	46172110	Solyc02g085180.5.1	5e-63	-	46171693	46172110	0	1	417,	0	-62.3	-61.2	13.2	-5.81	-6.28	1.23	--	--
SL4.0ch02	46194592	46194831	Solyc02g085220.4	1.9e-10	-	46194592	46194831	0	1	239,	0	-9.72	-8.77	10.1	-1.68	-1.9	1.77	--	--
SL4.0ch02	46224257	46224614	Solyc02g085250.4	0	-	46224257	46224614	0	1	357,	0	-474	#NAME?	26.8	-2.5	-2.79	0.914	--	--
SL4.0ch02	46244670	46245157	Solyc02g085290.3	9.99999999999999e-219	-	46244670	46245157	0	2	341,48,	0,439	-218	-217	31.8	-2.3	-2.57	0.676	--	--
SL4.0ch02	46282963	46284400	Solyc02g085350.4	0	-	46282963	46284400	0	2	394,26,	0,1411	-2440	#NAME?	16.7	-62.9	-64.5	0.896	--	--
SL4.0ch02	46339658	46340112	Solyc02g085420.4	0	-	46339658	46340112	0	2	285,71,	0,383	-5410	#NAME?	15.3	-60.3	-61.9	0.841	--	--
SL4.0ch02	46444892	46445339	Solyc02g085610.4	0	-	46444892	46445339	0	1	447,	0	-605	#NAME?	20.8	-2.67	-2.97	0.51	--	--
SL4.0ch02	46569526	46569886	Solyc02g085780.3	0	-	46569526	46569886	0	1	360,	0	-385	#NAME?	16	-13.3	-14.1	0.928	--	--
SL4.0ch02	46639311	46639883	Solyc02g085840.2	0	-	46639311	46639883	0	2	384,3,	0,569	-2760	#NAME?	16.6	-24.4	-25.4	0.936	--	--
SL4.0ch02	46709236	46709587	Solyc02g085920.3	9.99999999999999e-248	-	46709236	46709587	0	1	351,	0	-247	-245	18.5	-1.47	-1.68	0.225	--	--
SL4.0ch02	46916621	46917356	Solyc02g086150.4	0	-	46916621	46917356	0	2	288,64,	0,671	-706	#NAME?	47.9	-30.3	-31.5	1.62	--	--
SL4.0ch02	46961321	46961617	Solyc02g086220.3	1e-202	-	46961321	46961617	0	1	296,	0	-202	-201	12.1	-2.32	-2.59	0.437	--	--
SL4.0ch02	47138147	47141846	Solyc02g086451.1	6.3e-60	-	47138147	47141846	0	2	29,314,	0,3385	-59.2	-58	1.87	-28.4	-29.5	-1.28	--	--
SL4.0ch02	47195073	47195402	Solyc02g086510.4	0	-	47195073	47195402	0	1	329,	0	-496	#NAME?	23.3	-5.12	-5.56	0.769	--	--
SL4.0ch02	47202797	47203156	Solyc02g086520.3	9.99999998481684e-316	-	47202797	47203156	0	1	359,	0	-315	-313	17.7	-1.67	-1.89	0.396	--	--
SL4.0ch02	47226476	47226879	Solyc02g086550.3	9.99999999999999e-291	-	47226476	47226879	0	2	264,7,	0,396	-290	-289	19.4	-1.66	-1.88	0.413	--	--
SL4.0ch02	47258385	47258623	Solyc02g086590.3	4e-27	-	47258385	47258623	0	1	238,	0	-26.4	-25.4	5.4	-1.56	-1.78	0.614	--	--
SL4.0ch02	47319510	47319898	Solyc02g086660.4	0	-	47319510	47319898	0	1	388,	0	-368	#NAME?	22.1	-5.62	-6.08	0.77	--	--
SL4.0ch02	47332723	47333212	Solyc02g086670.4	0	-	47332723	47333212	0	2	345,40,	0,449	-1140	#NAME?	42.6	-5.51	-5.97	0.618	--	--
SL4.0ch02	47340838	47341362	Solyc02g086680.4	9.99999999999999e-307	-	47340838	47341362	0	2	418,27,	0,497	-306	-304	7.45	-2.98	-3.31	0.475	--	--
SL4.0ch02	47395711	47395948	Solyc02g086770.3	1.4e-10	-	47395711	47395948	0	1	237,	0	-9.85	-8.89	4.2	-1.88	-2.12	1.32	--	--
SL4.0ch02	47412006	47412610	Solyc02g086790.4	0	-	47412006	47412610	0	2	381,36,	0,568	-888	#NAME?	26.9	-33.3	-34.5	1.55	--	--
SL4.0ch02	47479300	47479667	Solyc02g086870.4	0	-	47479300	47479667	0	2	304,23,	0,344	-514	#NAME?	19.2	-4.07	-4.45	0.811	--	--
SL4.0ch02	47658798	47664937	Solyc02g087160.3	6.3e-60	-	47658798	47664937	0	4	198,20,17,51,	0,642,1277,6088	-59.2	-58	3.85	-1.86	-2.1	-0.574	--	--
SL4.0ch02	47693555	47694234	Solyc02g087230.3	0	-	47693555	47694234	0	2	427,42,	0,637	-883	#NAME?	10.6	-4.57	-4.98	0.509	--	--
SL4.0ch02	47714147	47714297	Solyc02g087250.4	2.6e-06	-	47714147	47714297	0	1	150,	0	-5.58	-4.66	1.98	-2.97	-3.29	-1.75	--	--
SL4.0ch02	47792410	47792676	Solyc02g087330.3	0	-	47792410	47792676	0	1	266,	0	-745	#NAME?	7.16	-2.97	-3.29	-0.282	--	--
SL4.0ch02	47809901	47810231	Solyc02g087360.4	1e-204	-	47809901	47810231	0	1	330,	0	-204	-202	6.35	-4.45	-4.85	0.483	--	--
SL4.0ch02	47992017	47992494	Solyc02g087550.3	1.6e-70	-	47992017	47992494	0	1	477,	0	-69.8	-68.6	4.75	-1.54	-1.75	-0.257	--	--
SL4.0ch02	48040988	48041343	Solyc02g087630.3	0	-	48040988	48041343	0	1	355,	0	-412	#NAME?	22.7	-4.25	-4.65	0.449	--	--
SL4.0ch02	48042478	48042895	Solyc02g087640.3	9.99999999999999e-257	-	48042478	48042895	0	1	417,	0	-256	-255	32.6	-1.36	-1.55	0.54	--	--
SL4.0ch02	48063842	48064199	Solyc02g087710.3	0	-	48063842	48064199	0	1	357,	0	-1420	#NAME?	25.8	-16.7	-17.5	0.748	--	--
SL4.0ch02	48272079	48272408	Solyc02g088010.3	0	-	48272079	48272408	0	1	329,	0	-413	#NAME?	28.6	-6.11	-6.6	1.01	--	--
SL4.0ch02	48329447	48329806	Solyc02g088110.4	0	-	48329447	48329806	0	1	359,	0	-404	#NAME?	35.4	-3.58	-3.93	0.635	--	--
SL4.0ch02	48443616	48443976	Solyc02g088260.3	0	-	48443616	48443976	0	1	360,	0	-462	#NAME?	11.8	-1.68	-1.9	-0.186	--	--
SL4.0ch02	48491914	48492154	Solyc02g088330.2	2.5e-13	-	48491914	48492154	0	1	240,	0	-12.6	-11.6	5.98	-1.44	-1.64	-1.24	--	--
SL4.0ch02	48505000	48505360	Solyc02g088350.4	0	-	48505000	48505360	0	1	360,	0	-444	#NAME?	11.9	-7.26	-7.8	0.513	--	--
SL4.0ch02	48592913	48593239	Solyc02g088460.4	0	-	48592913	48593239	0	1	326,	0	-1180	#NAME?	7.52	-3.85	-4.22	0.206	--	--
SL4.0ch02	48643685	48644070	Solyc02g088550.4	0	-	48643685	48644070	0	1	385,	0	-562	#NAME?	296	-18	-18.9	0.864	--	--
SL4.0ch02	48691923	48692252	Solyc02g088610.4	0	-	48691923	48692252	0	1	329,	0	-484	#NAME?	23.8	-5.9	-6.38	0.689	--	--
SL4.0ch02	48699558	48699859	Solyc02g088620.3	6.3e-82	-	48699558	48699859	0	1	301,	0	-81.2	-80	4.21	-17.3	-18.2	-1.73	--	--
SL4.0ch02	48792324	48792684	Solyc02g088780.4	0	-	48792324	48792684	0	1	360,	0	-375	#NAME?	46.6	-2.6	-2.89	0.972	--	--
SL4.0ch02	48812618	48812912	Solyc02g088790.3	3.2e-96	-	48812618	48812912	0	1	294,	0	-95.5	-94.3	14.3	-1.77	-2.01	0.414	--	--
SL4.0ch02	49046647	49047033	Solyc02g089110.3	0	-	49046647	49047033	0	1	386,	0	-593	#NAME?	30.4	-15.8	-16.6	1.32	--	--
SL4.0ch02	49099610	49100041	Solyc02g089175.2	6.3e-93	-	49099610	49100041	0	2	287,41,	0,390	-92.2	-90.9	19.3	-1.33	-1.52	0.399	--	--
SL4.0ch02	49139936	49140321	Solyc02g089220.4	1e-188	-	49139936	49140321	0	2	211,59,	0,326	-188	-187	23.8	-1.81	-2.04	0.595	--	--
SL4.0ch02	49149354	49149714	Solyc02g089240.3	1e-198	-	49149354	49149714	0	1	360,	0	-198	-197	9.84	-2.31	-2.59	0.373	--	--
SL4.0ch02	49199031	49199443	Solyc02g089280.3	1e-161	-	49199031	49199443	0	1	412,	0	-161	-160	56	-1.6	-1.82	-0.255	--	--
SL4.0ch02	49202163	49202522	Solyc02g089290.3	9.99988867182683e-320	-	49202163	49202522	0	1	359,	0	-319	-317	24.9	-5.33	-5.78	0.651	--	--
SL4.0ch02	49276352	49276650	Solyc02g089400.4	2e-45	-	49276352	49276650	0	1	298,	0	-44.7	-43.6	2.06	-6.89	-7.42	-0.784	--	--
SL4.0ch02	49539673	49540061	Solyc02g089800.3	1e-223	-	49539673	49540061	0	1	388,	0	-223	-221	12.7	-7.39	-7.93	0.855	--	--
SL4.0ch02	49542360	49542599	Solyc02g089800.3	1.3e-17	-	49542360	49542599	0	1	239,	0	-16.9	-15.9	1.79	-10.9	-11.6	-1.43	--	--
SL4.0ch02	49542747	49542987	Solyc02g089800.3	1.5e-08	-	49542747	49542987	0	1	240,	0	-7.82	-6.87	1.54	-8.33	-8.91	-1.41	--	--
SL4.0ch02	49553479	49554860	Solyc02g089820.4	0	-	49553479	49554860	0	2	253,36,	0,1345	-796	#NAME?	9.79	-1.7	-1.92	0.241	--	--
SL4.0ch02	49645021	49645199	Solyc02g089930.4	1e-121	-	49645021	49645199	0	1	178,	0	-121	-120	2.71	-1.37	-1.56	-0.191	--	--
SL4.0ch02	49727209	49727504	Solyc02g090000.3	1e-130	-	49727209	49727504	0	1	295,	0	-130	-129	15.1	-4.64	-5.06	0.818	--	--
SL4.0ch02	49762924	49763251	Solyc02g090090.3	0	-	49762924	49763251	0	1	327,	0	#NAME?	#NAME?	63	-10.7	-11.4	1.14	--	--
SL4.0ch02	49788372	49788882	Solyc02g090130.4	0	-	49788372	49788882	0	1	510,	0	-994	#NAME?	21.6	-18.6	-19.5	0.977	--	--
SL4.0ch02	50230897	50231590	Solyc02g090650.4	0	-	50230897	50231590	0	2	429,21,	0,672	-467	#NAME?	9.6	-4.5	-4.91	0.485	--	--
SL4.0ch02	50242011	50242779	Solyc02g090670.3	0	-	50242011	50242779	0	2	580,71,	0,697	-960	#NAME?	26.9	-12.8	-13.5	0.658	--	--
SL4.0ch02	50341737	50341977	Solyc02g090820.3	1e-14	-	50341737	50341977	0	1	240,	0	-14	-13	2.45	-9.31	-9.93	-1.42	--	--
SL4.0ch02	50342065	50342246	Solyc02g090820.3	5.2e-08	-	50342065	50342246	0	1	181,	0	-7.28	-6.34	1.12	-114	-116	-1.8	--	--
SL4.0ch02	50368473	50369096	Solyc02g090860.3	0	-	50368473	50369096	0	2	495,44,	0,579	-2110	#NAME?	35.8	-30.9	-32.1	1.21	--	--
SL4.0ch02	50409124	50409482	Solyc02g090890.4	9.99999999999999e-293	-	50409124	50409482	0	1	358,	0	-292	-290	40.7	-6.4	-6.9	0.737	--	--
SL4.0ch02	50425732	50426117	Solyc02g090910.3	0	-	50425732	50426117	0	1	385,	0	-2230	#NAME?	23.6	-73.9	-75.8	1.25	--	--
SL4.0ch02	50490800	50490916	Solyc02g091010.1	3.6e-06	-	50490800	50490916	0	1	116,	0	-5.44	-4.52	2	-1.74	-1.96	1.01	Solyc02g091010.1	nuclear pore complex protein NUP98A (AHRD V3.3 *-* A0A2I4ET44_9ROSI)
SL4.0ch02	50539761	50540267	Solyc02g091090.4	1.6e-45	-	50539761	50540267	0	1	506,	0	-44.8	-43.7	3.81	-7.9	-8.47	-1.24	--	--
SL4.0ch02	50554719	50554899	Solyc02g091100.3	1e-15	-	50554719	50554899	0	1	180,	0	-15	-14.1	2.76	-5	-5.43	-0.928	--	--
SL4.0ch02	50559250	50559543	Solyc02g091110.3	6.3e-21	-	50559250	50559543	0	1	293,	0	-20.2	-19.2	8.98	-4.11	-4.49	-1.98	--	--
SL4.0ch02	50562507	50563226	Solyc02g091120.4	0	-	50562507	50563226	0	1	719,	0	-413	#NAME?	35.6	-5.59	-6.05	0.93	--	--
SL4.0ch02	50661364	50661809	Solyc02g091280.3	0	-	50661364	50661809	0	1	445,	0	-973	#NAME?	63	-9.09	-9.7	0.635	--	--
SL4.0ch02	50682468	50682764	Solyc02g091320.4	7.9e-43	-	50682468	50682764	0	1	296,	0	-42.1	-41	7.64	-2.56	-2.85	1	--	--
SL4.0ch02	50683118	50683266	Solyc02g091320.4	3.6e-06	-	50683118	50683266	0	1	148,	0	-5.44	-4.52	1.74	-5.58	-6.05	-2.18	--	--
SL4.0ch02	50686735	50688115	Solyc02g091330.4	0	-	50686735	50688115	0	3	524,96,6,	0,611,1374	-899	#NAME?	35.7	-20.2	-21.1	1.57	--	--
SL4.0ch02	50702804	50703162	Solyc02g091340.4	0	-	50702804	50703162	0	1	358,	0	-2060	#NAME?	22.9	-29.7	-30.8	1.3	--	--
SL4.0ch02	50729956	50730317	Solyc02g091410.3	0	-	50729956	50730317	0	1	361,	0	-979	#NAME?	51.4	-23.3	-24.3	1.34	--	--
SL4.0ch02	50779735	50780034	Solyc02g091460.3	0	-	50779735	50780034	0	1	299,	0	-674	#NAME?	24.8	-8.8	-9.4	1.1	--	--
SL4.0ch02	50805382	50805678	Solyc02g091490.4	1e-188	-	50805382	50805678	0	1	296,	0	-188	-187	21	-1.53	-1.74	-0.343	--	--
SL4.0ch02	50822306	50822662	Solyc02g091510.3	0	-	50822306	50822662	0	1	356,	0	-1430	#NAME?	15.1	-3.21	-3.55	0.323	--	--
SL4.0ch02	50829448	50829656	Solyc02g091520.3	1.3e-05	-	50829448	50829656	0	1	208,	0	-4.87	-3.95	1.77	-11.6	-12.3	-1.75	--	--
SL4.0ch02	50874091	50874720	Solyc02g091580.4	0	-	50874091	50874720	0	3	373,72,5,	0,468,624	-391	#NAME?	19.7	-4.11	-4.49	0.872	--	--
SL4.0ch02	51150473	51150653	Solyc02g091890.3	1e-06	-	51150473	51150653	0	1	180,	0	-5.98	-5.05	1.33	-10.7	-11.4	-1.38	--	--
SL4.0ch02	51151132	51151821	Solyc02g091890.3	1.6e-32	-	51151132	51151821	0	1	689,	0	-31.8	-30.8	2.2	-28.2	-29.3	-1.41	--	--
SL4.0ch02	51212826	51213450	Solyc02g091970.4	0	-	51212826	51213450	0	2	441,33,	0,591	-678	#NAME?	16.7	-5.11	-5.54	0.671	--	--
SL4.0ch02	51259940	51260389	Solyc02g092010.4	9.99999999963881e-315	-	51259940	51260389	0	2	12,404,	0,45	-314	-312	8.68	-3.34	-3.68	0.42	--	--
SL4.0ch02	51438754	51439647	Solyc02g092270.3	0	-	51438754	51439647	0	2	402,11,	0,882	-2490	#NAME?	10.1	-12.5	-13.2	0.415	--	--
SL4.0ch02	51497812	51498290	Solyc02g092380.4	0	-	51497812	51498290	0	1	478,	0	-1020	#NAME?	15	-24.8	-25.8	1.21	--	--
SL4.0ch02	51698931	51699372	Solyc02g092600.3	0	-	51698931	51699372	0	1	441,	0	#NAME?	#NAME?	57.4	-32.2	-33.4	1.49	--	--
SL4.0ch02	51743754	51744081	Solyc02g092700.3	1e-236	-	51743754	51744081	0	1	327,	0	-236	-234	58.1	-9.09	-9.7	0.888	--	--
SL4.0ch02	51878337	51878637	Solyc02g092870.2	1e-146	-	51878337	51878637	0	1	300,	0	-146	-145	13.7	-4.03	-4.41	0.997	--	--
SL4.0ch02	52030533	52031192	Solyc02g093030.3	0	-	52030533	52031192	0	1	659,	0	-458	#NAME?	34.2	-6.57	-7.08	0.939	--	--
SL4.0ch02	52070367	52070694	Solyc02g093080.3	0	-	52070367	52070694	0	1	327,	0	-548	#NAME?	7.77	-3.19	-3.52	-0.282	--	--
SL4.0ch02	52083110	52084375	Solyc02g093110.3	0	-	52083110	52084375	0	2	366,25,	0,1240	-4390	#NAME?	14.5	-63.1	-64.8	0.817	--	--
SL4.0ch02	52112514	52112928	Solyc02g093140.4	0	-	52112514	52112928	0	1	414,	0	-611	#NAME?	22	-4.96	-5.39	0.748	--	--
SL4.0ch02	52163225	52163550	Solyc02g093170.4	1e-149	-	52163225	52163550	0	1	325,	0	-149	-147	9.29	-8.8	-9.4	1.36	--	--
SL4.0ch02	52256944	52257442	Solyc02g093300.3	1e-102	-	52256944	52257442	0	2	367,23,	0,475	-102	-100	17.4	-1.92	-2.16	1.13	--	--
SL4.0ch02	52375237	52375476	Solyc02g093450.3	3.2e-49	-	52375237	52375476	0	1	239,	0	-48.5	-47.4	5.87	-2.23	-2.5	-0.773	--	--
SL4.0ch02	52384900	52385228	Solyc02g093470.4	5e-41	-	52384900	52385228	0	1	328,	0	-40.3	-39.2	9.13	-3	-3.32	-0.522	--	--
SL4.0ch02	52425217	52425920	Solyc02g093530.4	0	-	52425217	52425920	0	2	311,46,	0,657	-1830	#NAME?	21.4	-12.2	-12.9	0.714	--	--
SL4.0ch02	52579761	52580270	Solyc02g093770.3	0	-	52579761	52580270	0	1	509,	0	-1190	#NAME?	42.2	-40.8	-42.2	1.51	--	--
SL4.0ch02	52610830	52611011	Solyc02g093810.3	6.3e-19	-	52610830	52611011	0	1	181,	0	-18.2	-17.2	4.69	-1.96	-2.21	-1.05	--	--
SL4.0ch02	52692905	52693320	Solyc02g093900.3	0	-	52692905	52693320	0	1	415,	0	-1640	#NAME?	20.3	-2.17	-2.43	0.238	--	--
SL4.0ch02	52701342	52701969	Solyc02g093920.2	1e-309	-	52701342	52701969	0	2	498,41,	0,586	-309	-307	6.33	-3.16	-3.49	0.445	--	--
SL4.0ch02	52807752	52808173	Solyc02g094090.4	0	-	52807752	52808173	0	1	421,	0	-778	#NAME?	191	-9.47	-10.1	0.769	--	--
SL4.0ch02	52854719	52855108	Solyc02g094130.3	0	-	52854719	52855108	0	1	389,	0	-9340	#NAME?	15.6	-123	-125	1.02	--	--
SL4.0ch02	52875333	52875570	Solyc02g094170.3	4e-78	-	52875333	52875570	0	1	237,	0	-77.4	-76.3	10.9	-1.94	-2.18	0.523	--	--
SL4.0ch02	52990321	52990700	Solyc02g094350.3	0	-	52990321	52990700	0	1	379,	0	-648	#NAME?	79.3	-14.3	-15	1.53	--	--
SL4.0ch02	52997391	52997688	Solyc02g094360.3	0	-	52997391	52997688	0	1	297,	0	-386	#NAME?	22.2	-2.76	-3.07	0.624	--	--
SL4.0ch02	53045962	53046592	Solyc02g094430.4	0	-	53045962	53046592	0	2	517,20,	0,610	-889	#NAME?	13.5	-7.67	-8.22	0.603	--	--
SL4.0ch02	53096614	53097090	Solyc02g094500.3	0	-	53096614	53097090	0	1	476,	0	-2130	#NAME?	19	-41.6	-43	1.07	--	--
SL4.0ch02	53112232	53112708	Solyc02g094510.4	0	-	53112232	53112708	0	2	316,12,	0,464	-1310	#NAME?	37.9	-36.6	-37.8	1.25	--	--
SL4.0ch02	53194513	53194813	Solyc02g094570.3	3.2e-76	-	53194513	53194813	0	1	300,	0	-75.5	-74.4	21.6	-1.73	-1.96	1.1	--	--
SL4.0ch02	53246053	53246407	Solyc02g094600.2	0	-	53246053	53246407	0	1	354,	0	-988	#NAME?	48	-6.68	-7.2	1.06	--	--
SL4.0ch03	32143	32442	Solyc03g005000.4	1e-143	+	32143	32442	0	1	299,	0	-143	-142	13.4	-7.25	-7.79	1.35	--	--
SL4.0ch03	59162	59553	Solyc03g005050.3	1e-113	+	59162	59553	0	1	391,	0	-113	-112	37.7	-3.79	-4.16	0.739	--	--
SL4.0ch03	123451	124231	Solyc03g005170.3	9.999987484956e-319	+	123451	124231	0	1	780,	0	-318	-316	8.78	-5.24	-5.68	0.614	--	--
SL4.0ch03	148647	148947	Solyc03g005230.3	0	+	148647	148947	0	1	300,	0	-385	#NAME?	25.5	-2.01	-2.26	0.201	--	--
SL4.0ch03	193616	194093	Solyc03g005310.4	2.5e-95	+	193616	194093	0	1	477,	0	-94.6	-93.4	8.56	-2.78	-3.09	0.827	--	--
SL4.0ch03	245717	246102	Solyc03g005390.3	0	+	245717	246102	0	1	385,	0	-1520	#NAME?	21.7	-16.8	-17.7	0.737	--	--
SL4.0ch03	373986	374250	Solyc03g005470.3	1e-122	+	373986	374250	0	1	264,	0	-122	-121	6.55	-12.8	-13.5	-0.743	--	--
SL4.0ch03	541705	542181	Solyc03g005750.3	0	+	541705	542181	0	1	476,	0	-932	#NAME?	34.1	-1.41	-1.61	0.181	--	--
SL4.0ch03	555016	555371	Solyc03g005800.4	9.99999999999999e-234	+	555016	555371	0	1	355,	0	-233	-231	29.9	-6.25	-6.74	1.08	--	--
SL4.0ch03	926886	927687	Solyc03g006310.4	1e-116	+	926886	927687	0	1	801,	0	-116	-115	19.2	-2.73	-3.03	0.965	--	--
SL4.0ch03	1140642	1141064	Solyc03g006520.3	1e-210	+	1140642	1141064	0	2	70,258,	0,164	-210	-208	30.6	-2.5	-2.79	0.72	--	--
SL4.0ch03	1200824	1201458	Solyc03g006580.3	0	+	1200824	1201458	0	2	24,422,	0,212	-2520	#NAME?	100	-43.2	-44.6	1.64	--	--
SL4.0ch03	1257923	1258192	Solyc03g006640.3	2e-52	+	1257923	1258192	0	1	269,	0	-51.7	-50.5	3.05	-2.69	-2.99	0.62	--	--
SL4.0ch03	1277336	1278665	Solyc03g006660.3	0	+	1277336	1278665	0	2	41,527,	0,802	-431	#NAME?	11.2	-14.2	-15	1.39	--	--
SL4.0ch03	1294727	1295028	Solyc03g006680.3	1e-171	+	1294727	1295028	0	1	301,	0	-171	-170	9.68	-6.26	-6.75	-0.819	--	--
SL4.0ch03	1380242	1380654	Solyc03g006830.3	0	+	1380242	1380654	0	1	412,	0	-693	#NAME?	10.8	-5.53	-5.99	0.435	--	--
SL4.0ch03	1616367	1616753	Solyc03g007040.4	0	+	1616367	1616753	0	1	386,	0	-1950	#NAME?	26.4	-35.5	-36.8	1.58	--	--
SL4.0ch03	1750202	1750441	Solyc03g007120.3	1e-117	+	1750202	1750441	0	1	239,	0	-117	-115	9.74	-1.89	-2.13	0.428	--	--
SL4.0ch03	1764858	1765247	Solyc03g007140.3	1e-109	+	1764858	1765247	0	1	389,	0	-109	-108	14.9	-2.64	-2.94	1.06	--	--
SL4.0ch03	1772413	1772771	Solyc03g007150.3	1e-156	+	1772413	1772771	0	1	358,	0	-156	-154	15.8	-2.95	-3.27	1.11	--	--
SL4.0ch03	1826357	1826684	Solyc03g007230.4	1e-209	+	1826357	1826684	0	1	327,	0	-209	-208	20	-11.4	-12.1	0.875	--	--
SL4.0ch03	1867730	1868090	Solyc03g007270.3	0	+	1867730	1868090	0	1	360,	0	-1500	#NAME?	13.4	-5.69	-6.16	0.422	--	--
SL4.0ch03	1907131	1907370	Solyc03g007310.3	0	+	1907131	1907370	0	1	239,	0	-422	#NAME?	3.09	-7.76	-8.32	-0.376	--	--
SL4.0ch03	1920582	1920910	Solyc03g007320.4	0	+	1920582	1920910	0	1	328,	0	-406	#NAME?	25.6	-4.38	-4.78	0.718	--	--
SL4.0ch03	1974248	1974450	Solyc03g007400.2	4e-35	+	1974248	1974450	0	1	202,	0	-34.4	-33.3	8.62	-2.69	-2.99	1.53	--	--
SL4.0ch03	2019791	2020089	Solyc03g007440.4	1e-203	+	2019791	2020089	0	1	298,	0	-203	-202	12.4	-5.53	-5.99	0.782	--	--
SL4.0ch03	2083344	2083672	Solyc03g007480.3	1e-157	+	2083344	2083672	0	1	328,	0	-157	-156	3.48	-4.37	-4.77	-0.406	--	--
SL4.0ch03	2139184	2139454	Solyc03g007530.3	1e-133	+	2139184	2139454	0	1	270,	0	-133	-131	10.3	-5.89	-6.36	0.778	--	--
SL4.0ch03	2196635	2196991	Solyc03g007620.3	0	+	2196635	2196991	0	1	356,	0	-400	#NAME?	211	-9.19	-9.8	1.23	--	--
SL4.0ch03	2224326	2224853	Solyc03g007660.4	0	+	2224326	2224853	0	1	527,	0	-1390	#NAME?	8.8	-3.59	-3.95	0.268	--	--
SL4.0ch03	2238820	2239204	Solyc03g007680.3	0	+	2238820	2239204	0	1	384,	0	-523	#NAME?	55	-10.9	-11.6	1.49	--	--
SL4.0ch03	2299928	2300313	Solyc03g007740.3	0	+	2299928	2300313	0	1	385,	0	-548	#NAME?	7	-2.39	-2.67	-0.216	--	--
SL4.0ch03	2405126	2405415	Solyc03g007820.3	0	+	2405126	2405415	0	1	289,	0	-451	#NAME?	9.38	-5.91	-6.39	0.791	--	--
SL4.0ch03	2447439	2447767	Solyc03g007900.3	0	+	2447439	2447767	0	1	328,	0	-463	#NAME?	20	-14.9	-15.7	1.21	--	--
SL4.0ch03	2456967	2457666	Solyc03g007920.4	0	+	2456967	2457666	0	2	5,319,	0,380	-370	#NAME?	21.6	-6.18	-6.67	0.873	--	--
SL4.0ch03	2647122	2647587	Solyc03g025200.3	1e-168	+	2647122	2647587	0	2	19,309,	0,156	-168	-166	67.4	-5.1	-5.53	1.19	--	--
SL4.0ch03	2666020	2666321	Solyc03g025230.3	2.5e-96	+	2666020	2666321	0	1	301,	0	-95.6	-94.3	21.9	-5.64	-6.11	1.46	--	--
SL4.0ch03	2709170	2709828	Solyc03g025280.4	0	+	2709170	2709828	0	1	658,	0	-1130	#NAME?	51	-40.7	-42	1.26	--	--
SL4.0ch03	2735358	2735800	Solyc03g025310.3	0	+	2735358	2735800	0	2	48,312,	0,130	-879	#NAME?	52.6	-22.1	-23.1	1.99	--	--
SL4.0ch03	2824225	2824583	Solyc03g025420.3	0	+	2824225	2824583	0	1	358,	0	-450	#NAME?	30.8	-14.4	-15.2	1.24	--	--
SL4.0ch03	2864551	2865001	Solyc03g025480.4	9.99999999999999e-303	+	2864551	2865001	0	1	450,	0	-302	-301	13.7	-7.04	-7.58	0.969	--	--
SL4.0ch03	2886621	2887065	Solyc03g025520.4	0	+	2886621	2887065	0	2	54,276,	0,168	-377	#NAME?	7.87	-2.5	-2.79	0.175	--	--
SL4.0ch03	2982461	2982881	Solyc03g025600.3	0	+	2982461	2982881	0	1	420,	0	-2340	#NAME?	10.7	-107	-110	1.37	--	--
SL4.0ch03	3017715	3018162	Solyc03g025630.3	0	+	3017715	3018162	0	1	447,	0	-499	#NAME?	178	-21.4	-22.4	0.93	--	--
SL4.0ch03	3187822	3188248	Solyc03g025800.3	1.6e-100	+	3187822	3188248	0	2	4,341,	0,85	-99.8	-98.6	2.33	-112	-115	-2.63	--	--
SL4.0ch03	3236638	3236874	Solyc03g025850.3	0	+	3236638	3236874	0	1	236,	0	-1180	#NAME?	47.9	-52	-53.5	0.911	--	--
SL4.0ch03	3278399	3278550	Solyc03g025890.2	0.00018	+	3278399	3278550	0	1	151,	0	-3.74	-2.84	1.84	-4.32	-4.72	-2.62	--	--
SL4.0ch03	3341224	3341491	Solyc03g025930.4	1e-240	+	3341224	3341491	0	1	267,	0	-240	-239	32.7	-4.28	-4.67	1.09	--	--
SL4.0ch03	3393890	3394274	Solyc03g025980.3	0	+	3393890	3394274	0	1	384,	0	-473	#NAME?	70.9	-7.94	-8.51	0.658	--	--
SL4.0ch03	3547155	3548288	Solyc03g026150.3	0	+	3547155	3548288	0	2	21,337,	0,796	-1210	#NAME?	18	-14	-14.8	1.12	--	--
SL4.0ch03	3565234	3565474	Solyc03g026170.4	1e-254	+	3565234	3565474	0	1	240,	0	-254	-252	8.83	-2.93	-3.25	0.503	--	--
SL4.0ch03	3754346	3754985	Solyc03g026320.4	0	+	3754346	3754985	0	3	13,220,127,	0,148,512	-1900	#NAME?	22.3	-53.5	-55	1.62	--	--
SL4.0ch03	3778371	3778731	Solyc03g026350.3	0	+	3778371	3778731	0	1	360,	0	-483	#NAME?	15.2	-11.1	-11.7	0.997	--	--
SL4.0ch03	3900237	3900523	Solyc03g031440.4	6.3e-06	+	3900237	3900523	0	1	286,	0	-5.2	-4.28	1.51	-2.12	-2.38	-0.678	--	--
SL4.0ch03	3977813	3977993	Solyc03g031560.4	3.2e-32	+	3977813	3977993	0	1	180,	0	-31.5	-30.5	8.27	-3	-3.32	1.9	--	--
SL4.0ch03	4058905	4059202	Solyc03g031680.3	2.5e-28	+	4058905	4059202	0	1	297,	0	-27.6	-26.6	24.5	-1.84	-2.07	0.963	--	--
SL4.0ch03	4132775	4132984	Solyc03g031750.2	2e-69	+	4132775	4132984	0	1	209,	0	-68.7	-67.5	7.09	-2.18	-2.44	-0.474	--	--
SL4.0ch03	4238371	4238638	Solyc03g031860.3	6.3e-36	+	4238371	4238638	0	1	267,	0	-35.2	-34.1	61.7	-1.67	-1.89	2.07	--	--
SL4.0ch03	4370042	4370371	Solyc03g031970.4	0	+	4370042	4370371	0	1	329,	0	-1230	#NAME?	49.3	-73.3	-75.1	1.43	--	--
SL4.0ch03	4403391	4406180	Solyc03g032000.4	1e-265	+	4403391	4406180	0	2	12,346,	0,2443	-265	-264	10.3	-2.31	-2.59	0.553	--	--
SL4.0ch03	4468056	4468565	Solyc03g032050.4	0	+	4468056	4468565	0	1	509,	0	-435	#NAME?	15.3	-4.79	-5.22	0.679	--	--
SL4.0ch03	4546859	4547182	Solyc03g032140.4	0	+	4546859	4547182	0	1	323,	0	-453	#NAME?	40.9	-22	-23	1.35	--	--
SL4.0ch03	4587223	4587612	Solyc03g032180.3	9.99999999999999e-299	+	4587223	4587612	0	1	389,	0	-298	-296	215	-19.5	-20.4	1.8	--	--
SL4.0ch03	4770699	4770939	Solyc03g033320.4	5e-35	+	4770699	4770939	0	1	240,	0	-34.3	-33.3	7.47	-2.55	-2.84	1.64	--	--
SL4.0ch03	4842748	4843108	Solyc03g033400.4	0	+	4842748	4843108	0	1	360,	0	-1260	#NAME?	38.2	-18.7	-19.6	1.02	--	--
SL4.0ch03	4878533	4878949	Solyc03g033450.4	1e-246	+	4878533	4878949	0	1	416,	0	-246	-245	622	-10.8	-11.5	2.15	--	--
SL4.0ch03	4895419	4895748	Solyc03g033470.3	5e-97	+	4895419	4895748	0	1	329,	0	-96.3	-95.1	168	-2.07	-2.33	1.15	--	--
SL4.0ch03	4898910	4899240	Solyc03g033480.4	1e-129	+	4898910	4899240	0	1	330,	0	-129	-127	18.2	-2.25	-2.52	1.03	--	--
SL4.0ch03	5008334	5008663	Solyc03g033580.3	0	+	5008334	5008663	0	1	329,	0	-477	#NAME?	12.4	-6.07	-6.56	0.582	--	--
SL4.0ch03	5077836	5078392	Solyc03g033620.3	0	+	5077836	5078392	0	2	44,405,	0,151	-439	#NAME?	32.5	-11.2	-11.9	1.18	--	--
SL4.0ch03	5093803	5094132	Solyc03g033630.3	0	+	5093803	5094132	0	1	329,	0	-384	#NAME?	6.45	-8.37	-8.96	0.638	--	--
SL4.0ch03	5103398	5103814	Solyc03g033640.3	0	+	5103398	5103814	0	2	43,288,	0,128	-480	#NAME?	799	-16.1	-17	2.79	--	--
SL4.0ch03	5112291	5112561	Solyc03g033650.3	0	+	5112291	5112561	0	1	270,	0	-384	#NAME?	31.8	-5.2	-5.64	0.8	--	--
SL4.0ch03	5316082	5317038	Solyc03g033850.3	9.99999999999999e-236	+	5316082	5317038	0	2	84,186,	0,770	-235	-234	56.5	-11.6	-12.3	2.16	--	--
SL4.0ch03	5616895	5618210	Solyc03g034050.3	0	+	5616895	5618210	0	3	14,46,292,	0,629,1023	-2890	#NAME?	125	-64.7	-66.4	2.05	--	--
SL4.0ch03	5655252	5655634	Solyc03g034090.3	4e-77	+	5655252	5655634	0	1	382,	0	-76.4	-75.2	9.24	-3.01	-3.33	0.944	--	--
SL4.0ch03	5738762	5739279	Solyc03g034170.4	0	+	5738762	5739279	0	3	8,46,306,	0,81,211	-586	#NAME?	115	-7.83	-8.4	1.69	--	--
SL4.0ch03	6270478	6270715	Solyc03g034440.2	2.5e-34	+	6270478	6270715	0	1	237,	0	-33.6	-32.5	4.82	-16.3	-17.1	-1.46	--	--
SL4.0ch03	6279508	6279805	Solyc03g034450.4	9.99999999999999e-297	+	6279508	6279805	0	1	297,	0	-296	-294	186	-3.38	-3.73	0.816	--	--
SL4.0ch03	6535642	6536131	Solyc03g043720.4	1e-244	+	6535642	6536131	0	2	18,369,	0,120	-244	-242	47.5	-6.43	-6.94	1.24	--	--
SL4.0ch03	6613168	6614249	Solyc03g043760.4	0	+	6613168	6614249	0	3	47,87,434,	0,378,647	-611	#NAME?	6.51	-2.97	-3.29	0.217	--	--
SL4.0ch03	7047480	7047990	Solyc03g043950.4	9.99999999999999e-301	+	7047480	7047990	0	1	510,	0	-300	-299	22.3	-2.42	-2.7	0.525	--	--
SL4.0ch03	7166749	7167554	Solyc03g150112.1	2.5e-86	+	7166749	7167554	0	1	805,	0	-85.6	-84.4	28.9	-1.55	-1.76	0.933	--	--
SL4.0ch03	7495519	7496150	Solyc03g044140.3	0	+	7495519	7496150	0	1	631,	0	-2820	#NAME?	16	-12.7	-13.5	0.512	--	--
SL4.0ch03	7746651	7746890	Solyc03g044200.3	1.3e-18	+	7746651	7746890	0	1	239,	0	-17.9	-16.9	61.3	-2.49	-2.77	4.7	--	--
SL4.0ch03	7893324	7893714	Solyc03g044260.3	0	+	7893324	7893714	0	1	390,	0	-1260	#NAME?	35.9	-68.3	-70.1	1.7	--	--
SL4.0ch03	8251517	8251935	Solyc03g044380.3	0	+	8251517	8251935	0	1	418,	0	-826	#NAME?	74.8	-6.87	-7.39	0.709	--	--
SL4.0ch03	8508931	8509350	Solyc03g044430.3	0	+	8508931	8509350	0	1	419,	0	-480	#NAME?	32.6	-1.31	-1.5	0.453	--	--
SL4.0ch03	8624403	8624728	Solyc03g044470.4	5e-90	+	8624403	8624728	0	1	325,	0	-89.3	-88.1	23.2	-8.51	-9.1	1.06	--	--
SL4.0ch03	10694002	10694660	Solyc03g045050.4	4e-27	+	10694002	10694660	0	2	50,398,	0,260	-26.4	-25.3	1.75	-30	-31.2	-1.51	--	--
SL4.0ch03	10698422	10698900	Solyc03g045050.4	0	+	10698422	10698900	0	1	478,	0	-733	#NAME?	33.9	-9.45	-10.1	0.466	--	--
SL4.0ch03	12385459	12385908	Solyc03g046570.4	0	+	12385459	12385908	0	1	449,	0	-604	#NAME?	42.6	-2.7	-3	0.485	--	--
SL4.0ch03	13015320	13015530	Solyc03g070380.3	2e-31	+	13015320	13015530	0	1	210,	0	-30.7	-29.6	8.17	-1.86	-2.1	0.648	--	--
SL4.0ch03	15060298	15060716	Solyc03g071560.4	0	+	15060298	15060716	0	1	418,	0	-331	#NAME?	12.1	-7.94	-8.51	0.589	--	--
SL4.0ch03	15459405	15459732	Solyc03g071750.3	1e-126	+	15459405	15459732	0	1	327,	0	-126	-124	42	-5.96	-6.44	1.64	--	--
SL4.0ch03	17358677	17359457	Solyc03g051770.2	0	+	17358677	17359457	0	1	780,	0	-726	#NAME?	18.6	-17.8	-18.7	0.962	--	--
SL4.0ch03	17411745	17412221	Solyc03g051790.3	0	+	17411745	17412221	0	1	476,	0	-529	#NAME?	64.8	-7.12	-7.66	0.643	--	--
SL4.0ch03	17488969	17489359	Solyc03g051810.4	0	+	17488969	17489359	0	1	390,	0	-453	#NAME?	17.8	-3.33	-3.67	0.694	--	--
SL4.0ch03	18034216	18035345	Solyc03g051950.4	0	+	18034216	18035345	0	2	37,382,	0,747	-702	#NAME?	85.2	-4.4	-4.8	1.26	--	--
SL4.0ch03	18238093	18238454	Solyc03g053010.4	0	+	18238093	18238454	0	1	361,	0	-1980	#NAME?	34.7	-12.3	-13.1	0.726	--	--
SL4.0ch03	18263117	18263295	Solyc03g053020.4	7.9e-14	+	18263117	18263295	0	1	178,	0	-13.1	-12.1	3.32	-1.64	-1.86	-1.15	--	--
SL4.0ch03	19159596	19160131	Solyc03g058190.3	0	+	19159596	19160131	0	1	535,	0	-970	#NAME?	161	-41.2	-42.6	1.69	--	--
SL4.0ch03	19944619	19944949	Solyc03g058340.3	0	+	19944619	19944949	0	1	330,	0	-802	#NAME?	14.6	-5.57	-6.03	0.73	--	--
SL4.0ch03	19973390	19974056	Solyc03g058350.4	4.1e-10	+	19973390	19974056	0	2	24,186,	0,480	-9.39	-8.43	1.74	-6.79	-7.31	-1.51	--	--
SL4.0ch03	19981966	19982295	Solyc03g058350.4	0	+	19981966	19982295	0	1	329,	0	-643	#NAME?	43.4	-22.4	-23.4	1.38	--	--
SL4.0ch03	22093833	22094163	Solyc03g058805.1	0	+	22093833	22094163	0	1	330,	0	-439	#NAME?	20.1	-6.93	-7.46	0.708	--	--
SL4.0ch03	22437609	22438000	Solyc03g058880.4	0	+	22437609	22438000	0	1	391,	0	-725	#NAME?	28.6	-10.6	-11.2	1.08	--	--
SL4.0ch03	22856805	22857276	Solyc03g058920.3	0	+	22856805	22857276	0	1	471,	0	-489	#NAME?	8.98	-13	-13.8	0.698	--	--
SL4.0ch03	23575540	23575751	Solyc03g059070.4	1.6e-40	+	23575540	23575751	0	1	211,	0	-39.8	-38.7	7.3	-2.72	-3.02	0.755	--	--
SL4.0ch03	23843877	23844352	Solyc03g059160.3	1e-157	+	23843877	23844352	0	1	475,	0	-157	-155	63.3	-5.64	-6.1	1.15	--	--
SL4.0ch03	24182995	24183355	Solyc03g059250.3	0	+	24182995	24183355	0	1	360,	0	-406	#NAME?	21.8	-5.32	-5.77	0.674	--	--
SL4.0ch03	24662279	24662667	Solyc03g059310.3	0	+	24662279	24662667	0	1	388,	0	-2600	#NAME?	37	-30	-31.1	1.12	--	--
SL4.0ch03	25701251	25701731	Solyc03g059420.4	0	+	25701251	25701731	0	1	480,	0	-442	#NAME?	20.4	-10.5	-11.2	0.656	--	--
SL4.0ch03	26483017	26483556	Solyc03g061600.4	0	+	26483017	26483556	0	1	539,	0	-1870	#NAME?	55.1	-25.1	-26.1	1.47	--	--
SL4.0ch03	27800845	27802458	Solyc03g062665.1	1e-162	+	27800845	27802458	0	3	13,50,204,	0,934,1409	-162	-161	23.4	-8.15	-8.73	1.32	--	--
SL4.0ch03	28535062	28536599	Solyc03g062930.3	0	+	28535062	28536599	0	2	53,474,	0,1063	-336	#NAME?	56.7	-11.7	-12.4	2.16	--	--
SL4.0ch03	28549375	28549729	Solyc03g062940.3	1e-223	+	28549375	28549729	0	1	354,	0	-223	-222	16.4	-1.37	-1.57	0.233	--	--
SL4.0ch03	29117058	29117509	Solyc03g063060.3	0	+	29117058	29117509	0	1	451,	0	-833	#NAME?	25.9	-5.56	-6.02	0.558	--	--
SL4.0ch03	29985097	29986348	Solyc03g063280.3	0	+	29985097	29986348	0	2	5,351,	0,900	-2060	#NAME?	28.3	-32.8	-34	1.38	--	--
SL4.0ch03	30407931	30410755	Solyc03g063340.3	1e-123	+	30407931	30410755	0	2	48,310,	0,2514	-123	-121	256	-13.6	-14.4	3.41	--	--
SL4.0ch03	32008214	32008693	Solyc03g063750.3	0	+	32008214	32008693	0	1	479,	0	-385	#NAME?	151	-8.97	-9.58	0.725	--	--
SL4.0ch03	37517695	37517994	Solyc03g065340.3	0	+	37517695	37517994	0	1	299,	0	-846	#NAME?	21.6	-7.42	-7.97	0.572	--	--
SL4.0ch03	38358024	38358409	Solyc03g104810.3	0	+	38358024	38358409	0	1	385,	0	-1000	#NAME?	9.83	-12	-12.7	0.696	--	--
SL4.0ch03	41492676	41500945	Solyc03g013250.4	1e-174	+	41492676	41500945	0	2	31,349,	0,7920	-174	-173	47.4	-5.69	-6.16	1.22	--	--
SL4.0ch03	43380426	43380785	Solyc03g078000.3	0	+	43380426	43380785	0	1	359,	0	-2170	#NAME?	19.2	-19.1	-20	0.874	--	--
SL4.0ch03	43505326	43505864	Solyc03g078020.4	0	+	43505326	43505864	0	1	538,	0	-1560	#NAME?	45.9	-15	-15.8	0.999	--	--
SL4.0ch03	44386656	44387162	Solyc03g078060.4	1e-157	+	44386656	44387162	0	1	506,	0	-157	-156	122	-6.17	-6.66	1.21	--	--
SL4.0ch03	44585062	44585629	Solyc03g078080.4	0	+	44585062	44585629	0	1	567,	0	-791	#NAME?	120	-18.8	-19.7	0.959	--	--
SL4.0ch03	44686080	44686466	Solyc03g078160.3	1e-108	+	44686080	44686466	0	1	386,	0	-108	-107	23.4	-1.79	-2.02	0.595	--	--
SL4.0ch03	44757577	44763520	Solyc03g078230.3	1e-183	+	44757577	44763520	0	2	52,277,	0,5666	-183	-181	25.6	-2.04	-2.29	1.18	--	--
SL4.0ch03	44858684	44859009	Solyc03g078290.3	0	+	44858684	44859009	0	1	325,	0	-546	#NAME?	15.8	-10.5	-11.1	0.594	--	--
SL4.0ch03	44892346	44893067	Solyc03g078310.1	2e-62	+	44892346	44893067	0	2	134,154,	0,567	-61.7	-60.6	23	-1.53	-1.74	1.47	--	--
SL4.0ch03	45357246	45358695	Solyc03g078390.3	0	+	45357246	45358695	0	2	37,593,	0,856	-1550	#NAME?	62.3	-32	-33.2	1.56	--	--
SL4.0ch03	45603759	45604089	Solyc03g078520.4	0	+	45603759	45604089	0	1	330,	0	-670	#NAME?	21.5	-11	-11.7	0.652	--	--
SL4.0ch03	46394002	46394806	Solyc03g079920.3	3.2e-82	+	46394002	46394806	0	2	388,31,	0,773	-81.5	-80.3	8.88	-7.49	-8.04	1.43	--	--
SL4.0ch03	46412201	46412548	Solyc03g079950.4	3.2e-17	+	46412201	46412548	0	2	24,242,	0,105	-16.5	-15.5	21.9	-1.43	-1.63	0.775	--	--
SL4.0ch03	46529566	46529776	Solyc03g080080.4	2.5e-67	+	46529566	46529776	0	1	210,	0	-66.6	-65.4	6.88	-2.09	-2.35	0.641	--	--
SL4.0ch03	46543869	46544199	Solyc03g080090.4	0	+	46543869	46544199	0	1	330,	0	-1650	#NAME?	15.3	-61.3	-62.9	1.13	--	--
SL4.0ch03	46759065	46759480	Solyc03g081320.3	9.99999999999999e-198	+	46759065	46759480	0	1	415,	0	-197	-196	3.84	-4.32	-4.72	0.426	--	--
SL4.0ch03	46976675	46976974	Solyc03g082480.4	0	+	46976675	46976974	0	1	299,	0	-645	#NAME?	21.9	-12.3	-13.1	0.925	--	--
SL4.0ch03	47003259	47003530	Solyc03g082500.4	1.00000000001329e-313	+	47003259	47003530	0	1	271,	0	-313	-312	73.9	-3.04	-3.36	0.648	--	--
SL4.0ch03	47076258	47076556	Solyc03g082580.3	1e-157	+	47076258	47076556	0	1	298,	0	-157	-156	15.8	-2.57	-2.86	0.494	--	--
SL4.0ch03	47085924	47086044	Solyc03g082590.4	1.6e-17	+	47085924	47086044	0	1	120,	0	-16.8	-15.8	1.78	-8.67	-9.26	-1.43	--	--
SL4.0ch03	47092986	47093373	Solyc03g082590.4	0	+	47092986	47093373	0	1	387,	0	-606	#NAME?	6.25	-9.95	-10.6	0.627	--	--
SL4.0ch03	47117812	47118172	Solyc03g082630.3	0	+	47117812	47118172	0	1	360,	0	-560	#NAME?	15.9	-2.79	-3.1	0.626	--	--
SL4.0ch03	47198159	47198429	Solyc03g082720.3	1e-126	+	47198159	47198429	0	1	270,	0	-126	-125	3.52	-4.1	-4.49	-0.402	--	--
SL4.0ch03	47204176	47204417	Solyc03g082740.3	1e-103	+	47204176	47204417	0	1	241,	0	-103	-102	8.76	-2.09	-2.34	0.384	--	--
SL4.0ch03	47251900	47252256	Solyc03g082820.3	1e-154	+	47251900	47252256	0	1	356,	0	-154	-153	6.12	-4.74	-5.16	0.792	--	--
SL4.0ch03	47363473	47363771	Solyc03g082890.3	9.99999999999999e-219	+	47363473	47363771	0	1	298,	0	-218	-217	18.9	-5.97	-6.45	1.02	--	--
SL4.0ch03	47370483	47370901	Solyc03g082910.4	9.99988867182683e-320	+	47370483	47370901	0	1	418,	0	-319	-318	7.18	-5.81	-6.28	0.667	--	--
SL4.0ch03	47415933	47416232	Solyc03g082980.3	0	+	47415933	47416232	0	1	299,	0	-747	#NAME?	24.1	-22.5	-23.5	1.46	--	--
SL4.0ch03	47424278	47424607	Solyc03g082990.3	1e-140	+	47424278	47424607	0	1	329,	0	-140	-138	37.4	-1.6	-1.82	0.691	--	--
SL4.0ch03	47442141	47443127	Solyc03g083020.3	0	+	47442141	47443127	0	2	55,289,	0,697	-521	#NAME?	81.4	-14.1	-14.8	1.4	--	--
SL4.0ch03	47542314	47542762	Solyc03g083130.3	1e-114	+	47542314	47542762	0	1	448,	0	-114	-113	138	-1.62	-1.83	1.7	--	--
SL4.0ch03	47640220	47646471	Solyc03g083210.3	0	+	47640220	47646471	0	2	20,429,	0,5822	-849	#NAME?	62.3	-13.2	-13.9	1.55	--	--
SL4.0ch03	47678054	47680015	Solyc03g083240.4	0	+	47678054	47680015	0	2	7,354,	0,1607	-791	#NAME?	59	-12.3	-13	1.24	--	--
SL4.0ch03	47688557	47689035	Solyc03g083250.3	0	+	47688557	47689035	0	2	127,259,	0,219	-454	#NAME?	59.4	-17.5	-18.3	1.43	--	--
SL4.0ch03	47700637	47700966	Solyc03g083270.4	9.99999999999999e-244	+	47700637	47700966	0	1	329,	0	-243	-242	29.8	-4.94	-5.37	0.731	--	--
SL4.0ch03	47709514	47709774	Solyc03g083290.4	9.88131291682493e-324	+	47709514	47709774	0	1	260,	0	-323	-322	27.6	-3.34	-3.69	0.637	--	--
SL4.0ch03	47766973	47767271	Solyc03g083350.3	0	+	47766973	47767271	0	1	298,	0	-664	#NAME?	24.7	-2.26	-2.53	0.398	--	--
SL4.0ch03	47821067	47821597	Solyc03g083390.4	0	+	47821067	47821597	0	2	34,412,	0,118	-2910	#NAME?	14.2	-44.1	-45.6	0.977	--	--
SL4.0ch03	47855354	47855589	Solyc03g083400.3	2.5e-12	+	47855354	47855589	0	1	235,	0	-11.6	-10.6	4.14	-1.69	-1.91	-0.721	--	--
SL4.0ch03	47868678	47869097	Solyc03g083410.3	0	+	47868678	47869097	0	1	419,	0	-349	#NAME?	26.9	-4.9	-5.32	0.836	--	--
SL4.0ch03	47876586	47876914	Solyc03g083420.4	0	+	47876586	47876914	0	1	328,	0	-743	#NAME?	15.5	-3.22	-3.55	0.339	--	--
SL4.0ch03	47937700	47937971	Solyc03g083460.3	3.2e-53	+	47937700	47937971	0	1	271,	0	-52.5	-51.4	84.9	-1.45	-1.65	0.377	--	--
SL4.0ch03	48049385	48051058	Solyc03g083530.3	0	+	48049385	48051058	0	2	21,360,	0,1313	-1500	#NAME?	30.5	-25.4	-26.5	0.679	--	--
SL4.0ch03	48064426	48065725	Solyc03g083540.3	0	+	48064426	48065725	0	2	17,396,	0,903	-515	#NAME?	35	-2.95	-3.27	0.851	--	--
SL4.0ch03	48954973	48955415	Solyc03g093200.3	0	+	48954973	48955415	0	1	442,	0	-432	#NAME?	57.8	-5.34	-5.79	0.545	--	--
SL4.0ch03	49007906	49008250	Solyc03g093260.3	7.9e-26	+	49007906	49008250	0	2	11,198,	0,146	-25.1	-24.1	84.1	-1.43	-1.63	3.24	--	--
SL4.0ch03	49287212	49287480	Solyc03g093440.4	1e-131	+	49287212	49287480	0	1	268,	0	-131	-130	29.8	-6.42	-6.93	1.83	--	--
SL4.0ch03	49300130	49300551	Solyc03g093450.3	0	+	49300130	49300551	0	1	421,	0	-607	#NAME?	27.8	-10.9	-11.6	0.923	--	--
SL4.0ch03	49395621	49395920	Solyc03g093500.3	9.99999999999999e-207	+	49395621	49395920	0	1	299,	0	-206	-205	16.8	-1.78	-2.01	0.79	--	--
SL4.0ch03	49418138	49418482	Solyc03g093510.2	1.6e-15	+	49418138	49418482	0	2	71,167,	0,177	-14.8	-13.8	23.6	-1.54	-1.75	0.791	--	--
SL4.0ch03	49436540	49437699	Solyc03g093520.3	0	+	49436540	49437699	0	3	52,191,144,	0,649,1015	-1010	#NAME?	27.5	-17.6	-18.4	1.35	--	--
SL4.0ch03	49872104	49872223	Solyc03g093680.4	5e-30	+	49872104	49872223	0	1	119,	0	-29.3	-28.2	2.61	-8.26	-8.85	-1.59	--	--
SL4.0ch03	50063436	50064328	Solyc03g093830.3	0	+	50063436	50064328	0	2	18,307,	0,585	#NAME?	#NAME?	361	-34.7	-36	1.65	--	--
SL4.0ch03	50095618	50095972	Solyc03g093880.3	2e-72	+	50095618	50095972	0	1	354,	0	-71.7	-70.5	3.34	-1.39	-1.58	0.234	--	--
SL4.0ch03	50242745	50243194	Solyc03g093970.3	0	+	50242745	50243194	0	1	449,	0	-432	#NAME?	70.1	-13.8	-14.6	1.28	--	--
SL4.0ch03	50720132	50720515	Solyc03g095180.3	1e-158	+	50720132	50720515	0	1	383,	0	-158	-157	23.6	-6.48	-6.99	1.09	--	--
SL4.0ch03	50797274	50797781	Solyc03g095230.2	0	+	50797274	50797781	0	1	507,	0	-785	#NAME?	40.2	-8.99	-9.6	1.43	--	--
SL4.0ch03	51003401	51003940	Solyc03g095360.3	0	+	51003401	51003940	0	1	539,	0	-1630	#NAME?	68.1	-79	-80.8	1.27	--	--
SL4.0ch03	51116111	51117367	Solyc03g095410.3	0	+	51116111	51117367	0	2	12,498,	0,758	-2310	#NAME?	83.9	-54.4	-56	1.53	--	--
SL4.0ch03	51171988	51172587	Solyc03g095470.3	0	+	51171988	51172587	0	1	599,	0	-484	#NAME?	16.9	-10.2	-10.8	0.712	--	--
SL4.0ch03	51465373	51465817	Solyc03g095690.3	0	+	51465373	51465817	0	1	444,	0	-389	#NAME?	57	-16.9	-17.7	2.35	--	--
SL4.0ch03	52108853	52110133	Solyc03g095840.3	0	+	52108853	52110133	0	2	19,460,	0,820	-688	#NAME?	31.7	-15	-15.8	0.795	--	--
SL4.0ch03	52508816	52509375	Solyc03g096080.4	0	+	52508816	52509375	0	2	46,426,	0,133	-4780	#NAME?	20.1	-62.5	-64.2	0.844	--	--
SL4.0ch03	52519620	52519979	Solyc03g096090.4	1e-232	+	52519620	52519979	0	1	359,	0	-232	-231	66	-5.9	-6.37	1.12	--	--
SL4.0ch03	52733170	52733380	Solyc03g096220.3	1.3e-21	+	52733170	52733380	0	1	210,	0	-20.9	-19.8	2.48	-2.43	-2.71	-0.654	--	--
[truncated: 5,564 more rows]

## Sheet: Supplemental Table S5
Purpose	Primer Name	Sequence（5’-3’）
For quantatitive RT-PCR analysis	ACTIN-RT-F	GAATGGGACAGAAGGATGCGTAT
	ACTIN-RT-R	GGGTGCCTCAGTCAGGAGAACAG
	SlALKBH1-RT-F	CTCTGCCTCACAACAAGATACCT
	SlALKBH1-RT-R	TCCTTCTCCATGTCATCAAGGTG
	SlALKBH2-RT-F	AAACTGAACCTGAAGGAGGAGAC
	SlALKBH2-RT-R	GTTGTGGTAATCCTTCACTTGCC
	SlALKBH6-RT-F	GACGGACCAGCTTATTATCCAGT
	SlALKBH6-RT-R	CTGTTACATCCATGCACCTCAGA
	SlALKBH7-RT-F	TCCAGGTCTATCCATGAGGTGAT
	SlALKBH7-RT-R	CACTTTGTGTGGTGGATCTTGAG
	SlALKBH8-RT-F	GACTTGCTAAAAGAAGGGTGCAG
	SlALKBH8-RT-R	GCTGAATGGGTGTCAATATGTGG
	SlALKBH9A-RT-F	CTCAGGAAGGTCGAAACGATTTG
	SlALKBH9A-RT-R	GTGTGAAGCTCAAGCCCTTTAAG
	SlALKBH9B-RT-F	GAAACTTCTGTACAGGGGGCTAA
	SlALKBH9B-RT-R	CCATTTCTGTGGCGCTGTATAAG
	SlALKBH9C-RT-F	AAAGGCCAACTGGATATGTTCCC
	SlALKBH9C-RT-R	ACTCTTTCCCTGCTCTCTTCTTC
	SlETO1-RT-F	ACTGATCCTTGTTCGTGTCACC
	SlETO1-RT-R	CCCTTTGCAGAAATCCCATT
	SlACS3-RT-F	GAGTCATGGCTAGCACAAAATCC
	SlACS3-RT-R	TGAGGTCTCTATCGAATCCAGGA
	SlACS7-RT-F	GCTTTTCTCCTTCCCACTCCATA
	SlACS7-RT-R	GTTGTGCCTAATGGATTCGAAGG
	SlACS8-RT-F	TCGAGACTTAAAATGGAGGACCG
	SlACS8-RT-R	AGCTAACAAGTAGTTCGAGCTCG
	Genotyping primers
For CRISPR/Cas9 analysis	SlALKBH9B-crispr-seq(F)	CGAAACCTCAAACGCC
	SlALKBH9B-crispr-seq(R)	GGAAACCTCTCTAAGCTG
	Sleto1-crispr-seq(F)	GCAACGATGCGTAGTTT
	Sleto1-crispr-seq(R)	GCAACGATGCGTAGTTT
Construct
For VIGS assay	pTRV2-SlALKBH2-ECORI-F	GTGAGTAAGGTTACCGAATTC TTACCACAACTAGTTTACAGTG
	pTRV2-SlALKBH2-BAMHI-R	CGTGAGCTCGGTACCGGATCC TCAATCGTTTCTGGGAGATTCACC
	pTRV2-SlALKBH8-ECORI-F	GTGAGTAAGGTTACCGAATTC ATGGGATTGCCGAGATTTAAACG
	pTRV2-SlALKBH8-BAMHI-R	CGTGAGCTCGGTACCGGATCC AACCTGACAAACAGAAGGTACTGA
	pTRV2-SlALKBH9A-ECORI-F	GTGAGTAAGGTTACCGAATTC AATGGCCGGAGATTATAGTCGA
	pTRV2-SlALKBH9A-BAMHI-R	CGTGAGCTCGGTACCGGATCC ATCACCGGTTTAGACAAGGCACTA
	pTRV2-SlALKBH9B-ECORI-F	GTGAGTAAGGTTACCGAATTC ATGCTCGACCACCACCACCGAAG
	pTRV2-SlALKBH9B-BAMHI-R	CGTGAGCTCGGTACCGGATCC CCCAAGTGAATTGCCGTAACAATTG
	pTRV2-SlACS3-ECORI-F	GTGAGTAAGGTTACCGAATTC ATGAAACTATTGTCAGAGAAAG
	pTRV2-SlACS3-BAMHI-R	CGTGAGCTCGGTACCGGATCC TGACATGAATTTTGTCATTGCATTTT
	pTRV2-SlACS8-ECORI-F	GTGAGTAAGGTTACCGAATTC TTACTACCCGGGATTTGATCGAGA
	pTRV2-SlACS8-BAMHI-R	CGTGAGCTCGGTACCGGATCC AACTTGGGTGAGTTAAAAACCGTGC
For yeast two-hybrid (Y2H) analysis	ETO1-BK-ECORI-F	ATGGCCATGGAGGCCGAATTC ATGCAACATAACATTTTTGCAACG
	ETO1-BK-PSTI-R	TAGTTATGCGGCCGCTGCAG TTATTGATTAGATCGTTGTCGTGCTT
	ACS3-AD-ECORI-F	GCCATGGAGGCCAGTGAATTC ATGAAACTATTGTCAGAGAAAGCC
	ACS3-AD-BAMHI-R	CAGCTCGAGCTCGATGGATCCC CTATCGTTCTCTTTGACGGTCATTGA
	ACS8-AD-ECORI-F	GCCATGGAGGCCAGTGAATTC ATGAAACTATTATCGGACATGGCT
	ACS8-AD-BAMHI-R	CAGCTCGAGCTCGATGGATCCC CTATCGTTCTCTGTCGTTGAACGATAA
For Protein stability analysis	ACS3-PET30-BAMHI-F	GCCATGGCTGATATCGGATCC ATGAAACTATTGTCAGAGAAAGCC
	ACS3-PET30-HINDIII-R	CTCGAGTGCGGCCGCAAGCTTG TCGTTCTCTTTGACGGTCAT
	ACS8-PET30-BAMHI-F	GCCATGGCTGATATCGGATCC ATGAAACTATTATCGGACATGGC
	ACS8-PET30-HINDIII-R	CTCGAGTGCGGCCGCAAGCTTG TCGTTCTCTGTCGTTGAAC
For split luciferase complementation imaging (LCI) assay	ETO1-NLUC-BAMHI-F	CGAGCTCGGTACCCGGGATCC ATGCAACATAACATTTTTGCAACG
	ETO1-NLUC-SALI-R	CGCGTACGAGATCTGGTCGAT TTCATTAGATCGTTGTCGTGC
	ETO1-CLUC-BAMHI-F	CCGGGGCGGTACCCGGGAT ATGCAACATAACATTTTTGCAAC
	ETO1-CLUC-PSTI-R	ATACGAACGAAAGCTCTGCAG TTATTCATTAGATCGTTGTCGTG
	ACS3-NLUC-BAMHI-F	CGAGCTCGGTACCCGGGATCC ATGAAACTATTGTCAGAGAAAGCC
	ACS3-NLUC-SALI-R	CGCGTACGAGATCTGGTCGAT TCGTTCTCTTTGACGGTCATT
	ACS3-CLUC-BAMHI-F	CCGGGGCGGTACCCGGGAT ATGAAACTATTGTCAGAGAAAGC
	ACS3-CLUC-PSTI-R	ATACGAACGAAAGCTCTGCAG CTATCGTTCTCTTTGACGG
	ACS8-NLUC-BAMHI-F	CGAGCTCGGTACCCGGGATCC ATGAAACTATTATCGGACATGGCT
	ACS8-NLUC-SALI-R	CGCGTACGAGATCTGGTCGAT TCGTTCTCTGTCGTTGAAC
	ACS8-CLUC-BAMHI-F	CCGGGGCGGTACCCGGGAT ATGAAACTATTATCGGACATGGCT
	ACS8-CLUC-PSTI-R	ATACGAACGAAAGCTCTGCAG TCGTTCTCTGTCGTTGAAC
For m6A-IP-qPCR analysis	IP-SlETO1-F	ATTGGCTTCTTCAGGATTGTTA
	IP-SlETO1-R	CACCGGATGAGAAAAAAAAACGT
Primer Name	Primer Sequence（5’-3‘）	Site Name	Sequence（5’-3‘）
SlETO1-X1-F	GATTGTTATTTTTTGGACAGTCAGTCACTG	SlETO1-X1	GATTGTTATTTTTTGGACAGTCAGTCACTG
SlETO1-X1-R	CAGTGACTGACTGTCCAAAAAATAACAATC
SlETO1-X2-F	AGGAATTCAGATGAGACTTCCAATGACCGC	SlETO1-X2	AGGAATTCAGATGAGACTTCCAATGACCGC
SlETO1-X2-R	GCGGTCATTGGAAGTCTCATCTGAATTCCT
SlETO1-X3-F	TCGAAATATTTTTGAACTTCATAGTGCAG	SlETO1-X3	TCGAAATATTTTTGAACTTCATAGTGCAG
SlETO1-X3-R	CTGCACTATGAAGTTCAAAAATATTTCGA
SlETO1-X4-F	CTGTATGTACATTGAACTGCAGCATAGTAT	SlETO1-X4	CTGTATGTACATTGAACTGCAGCATAGTAT
SlETO1-X4-R	ATACTATGCTGCAGTTCAATGTACATACAG
SlETO1-X5-F	TGTGATGATACTATGAACTTACGTTTTT	SlETO1-X5	TGTGATGATACTATGAACTTACGTTTTT
SlETO1-X5-R	AAAAACGTAAGTTCATAGTATCATCACA
